# Supplementary material for: The Bacterial Community Diversity of Bathroom Hot Tap Water Was Significantly Lower Than That of Cold Tap and Shower Water
Source: Front Microbiol. 2021 Apr 23;12:625324. doi: 10.3389/fmicb.2021.625324 (PMC8102780; doi:10.3389/fmicb.2021.625324)
Supplement: Supplementary file 1 [file Presentation_1.zip]

Archive with 11 entries (10 files):
- Supplementary material for the Proof/
- Supplementary material for the Proof/Figure S10 Krona.html
- Supplementary material for the Proof/Supplementary material.docx
- Supplementary material for the Proof/Table S1 Sample Info.xlsx
- Supplementary material for the Proof/Table S14 OTUs Moved Samples in NMDS.xlsx
- Supplementary material for the Proof/Table S15 Classes Moved Samples in NMDS.xlsx
- Supplementary material for the Proof/Table S2 Ave. Daily Ambient Temp.xlsx
- Supplementary material for the Proof/Table S3 Contigs in each OTU of each Sample.xlsx
- Supplementary material for the Proof/Table S4 Taxonomy of each OTU.xlsx
- Supplementary material for the Proof/Table S5 Rarefaction.xlsx
- Supplementary material for the Proof/Tables S8 (phyla) and S9 (families).xlsx
