# Supplementary material for: The Bacterial Community Diversity of Bathroom Hot Tap Water Was Significantly Lower Than That of Cold Tap and Shower Water
Source: Front Microbiol. 2021 Apr 23;12:625324. doi: 10.3389/fmicb.2021.625324 (PMC8102780; doi:10.3389/fmicb.2021.625324)
Supplement: Supplementary file 1 [file Presentation_1.zip › Supplementary material for the Proof/Table S1 Sample Info.xlsx]

## Sheet: Sample Basic Information
No.	Sample ID	Sampling date	Type*	Draw	Water temperature (°C)	Free chlorine residual (mg Cl2·L-1)	Total chlorine residual (mg Cl2·L-1)	Absolute sampling time (d)
1	CP312	2012-03-28	Cold	First	19	0.046	0.051	0
2	CD312	2012-03-28	Cold	Second	20	0.828	0.851	0
3	HP312	2012-03-28	Hot	First	47.3	0.035	0.074	0
4	HD312	2012-03-28	Hot	Second	46	0.029	0.071	0
5	SHA312	2012-03-28	Shower	First	32.1	0.405	0.44	0
6	SHB312	2012-03-28	Shower	Second	31.5	0.41	0.428	0
7	CP412	2012-04-24	Cold	First	20.3	0.056	0.078	27
8	CD412	2012-04-24	Cold	Second	29.5	0.031	0.071	27
9	HP412	2012-04-24	Hot	First	21	0.057	0.083	27
10	HD412	2012-04-24	Hot	Second	46	0.295	0.335	27
11	SHA412	2012-04-24	Shower	First	42	0.228	0.266	27
12	SHB412	2012-04-24	Shower	Second	42.5	0.239	0.283	27
13	CP512	2012-05-23	Cold	First	20.2	0.026	0.048	56
14	CD512	2012-05-23	Cold	Second	30.5	0.016	0.056	56
15	HP512	2012-05-23	Hot	First	31.9	0.023	0.052	56
16	HD512	2012-05-23	Hot	Second	47.1	0.019	0.051	56
17	SHA512	2012-05-23	Shower	First	38.1	0.015	0.05	56
18	SHB512	2012-05-23	Shower	Second	38.3	0.077	0.119	56
19	CP612	2012-06-27	Cold	First	19.8	0.008	0.029	91
20	CD612	2012-06-27	Cold	Second	30.5	0.015	0.057	91
21	HP612	2012-06-27	Hot	First	31.2	0.022	0.052	91
22	HD612	2012-06-27	Hot	Second	45.3	0.029	0.077	91
23	SHA612	2012-06-27	Shower	First	37	0.026	0.05	91
24	SHB612	2012-06-27	Shower	Second	36.2	0.039	0.078	91
25	CP712	2012-07-25	Cold	First	20.3	0.05	0.076	119
26	CD712	2012-07-25	Cold	Second	29	0.05	0.082	119
27	HP712	2012-07-25	Hot	First	34.2	0.067	0.107	119
28	HD712	2012-07-25	Hot	Second	46.5	0.063	0.115	119
29	SHA712	2012-07-25	Shower	First	36.8	0.066	0.115	119
30	SHB712	2012-07-25	Shower	Second	36	0.255	0.282	119
31	CP812	2012-08-29	Cold	First	21.3	0.03	0.063	154
32	CD812	2012-08-29	Cold	Second	29	0.025	0.066	154
33	HP812	2012-08-29	Hot	First	30	0.03	0.071	154
34	HD812	2012-08-29	Hot	Second	45.8	0.073	0.12	154
35	SHA812	2012-08-29	Shower	First	36.5	0.044	0.087	154
36	SHB812	2012-08-29	Shower	Second	36	0.311	0.338	154
37	CP912	2012-09-26	Cold	First	20.3	0.038	0.051	182
38	CD912	2012-09-26	Cold	Second	28	0.037	0.079	182
39	HP912	2012-09-26	Hot	First	30.5	0.06	0.1	182
40	HD912	2012-09-26	Hot	Second	46.2	0.119	0.165	182
41	SHA912	2012-09-26	Shower	First	37.5	0.066	0.117	182
42	SHB912	2012-09-26	Shower	Second	37.8	0.084	0.126	182
43	CP1012	2012-10-24	Cold	First	21	0.049	0.077	210
44	CD1012	2012-10-24	Cold	Second	29.8	0.07	0.114	210
45	HP1012	2012-10-24	Hot	First	27.2	0.043	0.072	210
46	HD1012	2012-10-24	Hot	Second	46	0.054	0.095	210
47	SHA1012	2012-10-24	Shower	First	38.5	0.037	0.091	210
48	SHB1012	2012-10-24	Shower	Second	39	0.048	0.098	210
49	CP1112	2012-11-28	Cold	First	22.5	0.079	0.098	245
50	CD1112	2012-11-28	Cold	Second	30.9	0.045	0.082	245
51	HP1112	2012-11-28	Hot	First	30	0.062	0.087	245
52	HD1112	2012-11-28	Hot	Second	48.4	0.054	0.1	245
53	SHA1112	2012-11-28	Shower	First	35.8	0.043	0.081	245
54	SHB1112	2012-11-28	Shower	Second	35.2	0.075	0.125	245
55	CP1212	2012-12-27	Cold	First	20.7	0.124	0.205	274
56	CD1212	2012-12-27	Cold	Second	28.2	0.04	0.066	274
57	HP1212	2012-12-27	Hot	First	29.5	0.049	0.072	274
58	HD1212	2012-12-27	Hot	Second	46	0.061	0.091	274
59	SHA1212	2012-12-27	Shower	First	38.2	0.031	0.069	274
60	SHB1212	2012-12-27	Shower	Second	38.2	0.039	0.068	274
61	CP113	2013-01-30	Cold	First	20.8	0.019	0.06	308
62	CD113	2013-01-30	Cold	Second	33.9	0.006	0.059	308
63	HP113	2013-01-30	Hot	First	28.2	0.012	0.041	308
64	HD113	2013-01-30	Hot	Second	47	0.024	0.069	308
65	SHA113	2013-01-30	Shower	First	38.9	0.009	0.044	308
66	SHB113	2013-01-30	Shower	Second	38.2	0.014	0.046	308
67	CP213	2013-02-27	Cold	First	21.9	0.048	0.082	336
68	CD213	2013-02-27	Cold	Second	33.5	0	0.054	336
69	HP213	2013-02-27	Hot	First	27.8	0.005	0.024	336
70	HD213	2013-02-27	Hot	Second	48.8	0	0.03	336
71	SHA213	2013-02-27	Shower	First	39.2	0	0.013	336
72	SHB213	2013-02-27	Shower	Second	39.8	0	0.026	336
73	CP313	2013-03-27	Cold	First	22.7	0.067	0.099	364
74	CD313	2013-03-27	Cold	Second	32.3	0.004	0.049	364
75	HP313	2013-03-27	Hot	First	29.7	0.02	0.042	364
76	HD313	2013-03-27	Hot	Second	49	0.017	0.07	364
77	SHA313	2013-03-27	Shower	First	39.8	0.041	0.065	364
78	SHB313	2013-03-27	Shower	Second	39.8	0.007	0.042	364
79	CP413	2013-04-23	Cold	First	23.2	0.031	0.068	391
80	CD413	2013-04-23	Cold	Second	33.5	0.369	0.47	391
81	HP413	2013-04-23	Hot	First	30.3	0.014	0.039	391
82	HD413	2013-04-23	Hot	Second	48.2	0.017	0.06	391
83	SHA413	2013-04-23	Shower	First	41.5	0.004	0.056	391
84	SHB413	2013-04-23	Shower	Second	43.5	0.014	0.047	391
85	CP613	2013-06-05	Cold	First	20.2	0.053	0.092	434
86	CD613	2013-06-05	Cold	Second	31.5	0.002	0.055	434
87	HP613	2013-06-05	Hot	First	27.9	0	0.042	434
88	HD613	2013-06-05	Hot	Second	46.9	0.019	0.087	434
89	SHA613	2013-06-05	Shower	First	40	0.011	0.058	434
90	SHB613	2013-06-05	Shower	Second	40.8	0.011	0.059	434
91	CP713	2013-07-25	Cold	First	20.5	0.058	0.095	484
92	CD713	2013-07-25	Cold	Second	31	0.085	0.128	484
93	HP713	2013-07-25	Hot	First	29.2	0.026	0.067	484
94	HD713	2013-07-25	Hot	Second	47.5	0.021	0.06	484
95	SHA713	2013-07-25	Shower	First	41.3	0.021	0.068	484
96	SHB713	2013-07-25	Shower	Second	42.5	0.035	0.081	484
*: Cold = Cold tap water. Hot = Hot tap water. Shower = Shower water.
