# Supplementary material for: The Bacterial Community Diversity of Bathroom Hot Tap Water Was Significantly Lower Than That of Cold Tap and Shower Water
Source: Front Microbiol. 2021 Apr 23;12:625324. doi: 10.3389/fmicb.2021.625324 (PMC8102780; doi:10.3389/fmicb.2021.625324)
Supplement: Supplementary file 1 [file Presentation_1.zip › Supplementary material for the Proof/Table S14 OTUs Moved Samples in NMDS.xlsx]

## Sheet: Table S14. OTUs moved smps
OTU ID	The correlation coefficient between the relative abundance of each OTU and NMDS 1	p-value for the correlation coefficient between the relative abundance of each OTU and NMDS 1	The correlation coefficient between the relative abundance of each OTU and NMDS 2	p-value for the correlation coefficient between the relative abundance of each OTU and NMDS 2	The correlation coefficient between the relative abundance of each OTU and NMDS 3	p-value for the correlation coefficient between the relative abundance of each OTU and NMDS 3	Length*
OTU0001	0.246121	0.01564	-0.823178	0	0.634382	0	1.06801	*: Sorted according to the descending order of length, top to bottom.
OTU0009	-0.567713	0	0.679207	0	-0.188432	0.065979	0.905056
OTU0029	-0.749857	0	0.400957	5.2e-05	-0.291001	0.004022	0.89874
OTU0002	-0.817522	0	-0.033417	0.744644	-0.330061	0.001023	0.882269
OTU0024	-0.147153	0.151495	0.833087	0	0.003865	0.969952	0.845993
OTU0026	-0.280222	0.005687	0.768013	0	-0.206322	0.043715	0.843171
OTU0027	-0.164539	0.108774	0.795489	0	0.081051	0.429535	0.81636
OTU0033	-0.277222	0.006249	0.760494	0	-0.014211	0.889833	0.809571
OTU0031	-0.302488	0.00274	0.744575	0	0.089386	0.383632	0.808629
OTU0017	-0.417809	2.3e-05	0.676249	0	-0.064605	0.528897	0.797528
OTU0016	-0.119673	0.24344	0.780622	0	-0.106498	0.299262	0.79689
OTU0055	-0.406187	4e-05	0.675636	0	0.032935	0.748201	0.789023
OTU0011	0.594966	0	-0.502664	0	0.035073	0.732467	0.77967
OTU0050	-0.339398	0.000717	0.685231	0	0.005691	0.955768	0.764699
OTU0032	0.663422	0	-0.321527	0.001402	0.143774	0.161114	0.751119
OTU0006	0.000347	0.997305	0.732447	0	0.062021	0.545504	0.735068
OTU0088	-0.449256	4e-06	0.576458	0	-0.058156	0.570825	0.733155
OTU0057	-0.431951	1.1e-05	0.549047	0	-0.21601	0.034536	0.731228
OTU0020	0.109015	0.287988	0.721126	0	0.03614	0.724651	0.730214
OTU0064	-0.176302	0.085727	0.699127	0	-0.051405	0.616345	0.722844
OTU0062	-0.175348	0.087437	0.697417	0	0.063892	0.533453	0.721955
OTU0005	-0.100198	0.328761	0.702894	0	0.121618	0.235866	0.720341
OTU0131	-0.687257	0	0.114329	0.265132	-0.152702	0.136658	0.71324
OTU0079	-0.123525	0.228599	0.7002	0	0.037563	0.714278	0.712004
OTU0069	-0.02314	0.821555	0.709195	0	0.013844	0.892666	0.709708
OTU0065	-0.152347	0.137572	0.673941	0	0.107604	0.294275	0.699274
OTU0066	-0.078166	0.44614	0.693106	0	-0.015263	0.881741	0.697667
OTU0176	-0.454662	3e-06	0.523518	0	-0.038809	0.705232	0.694475
OTU0018	-0.347054	0.000532	0.598718	0	0.009074	0.929521	0.692092
OTU0034	-0.247788	0.014929	0.636979	0	-0.088303	0.389421	0.689158
OTU0013	0.127551	0.21379	0.668135	0	0.06909	0.500689	0.683701
OTU0042	-0.011417	0.911396	0.678565	0	0.07257	0.479362	0.68253
OTU0109	-0.041949	0.682638	0.678319	0	0.04194	0.682698	0.680908
OTU0074	0.00229	0.982192	0.679519	0	-0.018695	0.855412	0.67978
OTU0053	-0.185546	0.070311	0.645444	0	0.060783	0.553558	0.674329
OTU0003	-0.644181	0	-0.169371	0.098775	-0.066156	0.519053	0.669352
OTU0124	0.069439	0.498526	0.656786	0	0.09902	0.334479	0.667828
OTU0037	0.517863	0	-0.294608	0.003572	-0.297183	0.003278	0.665802
OTU0076	-0.029845	0.771131	0.660012	0	0.036695	0.720599	0.661704
OTU0130	0.476776	1e-06	-0.17978	0.07965	-0.410151	3.3e-05	0.654111
OTU0103	0.04381	0.669372	0.650086	0	0.040567	0.692553	0.652822
OTU0071	0.497757	0	-0.236289	0.020463	-0.349384	0.000485	0.652429
OTU0209	0.479888	1e-06	-0.135964	0.185101	-0.416066	2.5e-05	0.64953
OTU0127	0.500516	0	-0.160941	0.116729	-0.379945	0.000134	0.648673
OTU0137	0.503495	0	-0.163114	0.111871	-0.368276	0.000223	0.644779
OTU0058	0.012594	0.902304	0.627721	0	0.134028	0.191436	0.641994
OTU0073	0.026509	0.796113	0.640173	0	0.01861	0.856065	0.640992
OTU0080	-0.038658	0.706332	0.638557	0	-0.030575	0.765695	0.640456
OTU0008	-0.609928	0	0.175032	0.088008	-0.083076	0.418098	0.639961
OTU0022	-0.412231	3e-05	0.438395	8e-06	-0.211205	0.038864	0.637755
OTU0039	0.165358	0.107024	0.613146	0	-0.058203	0.570515	0.637714
OTU0207	0.470219	1e-06	-0.149775	0.144339	-0.400487	5.3e-05	0.635554
OTU0023	-0.310779	0.002057	0.553624	0	-0.027683	0.787301	0.635491
OTU0061	-0.025013	0.807389	0.627077	0	0.094302	0.358021	0.634621
OTU0078	0.475543	1e-06	-0.23173	0.023101	-0.340071	0.000699	0.628879
OTU0049	0.4905	0	-0.23623	0.020496	-0.313487	0.00187	0.628227
OTU0054	-0.206667	0.043357	0.584428	0	-0.100752	0.326097	0.628028
OTU0056	-0.278054	0.006088	0.543453	0	-0.137328	0.180731	0.625711
OTU0153	0.211144	0.038921	0.58431	0	0.071151	0.488	0.62535
OTU0144	-0.020442	0.842072	0.613082	0	-0.096165	0.348605	0.620915
OTU0097	0.101299	0.323475	0.604856	0	0.077903	0.447669	0.618209
OTU0046	0.074082	0.470255	0.597989	0	-0.127777	0.21298	0.615959
OTU0015	0.569622	0	-0.219619	0.031559	-0.075341	0.462747	0.615124
OTU0128	0.466692	2e-06	-0.194193	0.057978	-0.342722	0.000631	0.610714
OTU0093	-0.096446	0.347197	0.588434	0	-0.131178	0.201049	0.610544
OTU0208	0.174322	0.089303	0.536759	0	0.230218	0.024038	0.609507
OTU0146	-0.50068	0	0.297359	0.003259	-0.177556	0.08351	0.608793
OTU0096	-0.018809	0.854541	0.589793	0	0.143345	0.162367	0.607254
OTU0116	-0.165376	0.106987	0.583415	0	0.01826	0.858738	0.606676
OTU0072	0.153316	0.135086	0.56488	0	0.155922	0.128576	0.605728
OTU0010	0.21915	0.031933	0.561568	0	0.048548	0.636077	0.604766
OTU0113	-0.24225	0.017407	0.551703	0	0.049108	0.632191	0.604543
OTU0167	-0.382943	0.000118	0.391685	7.9e-05	-0.246763	0.015363	0.600795
OTU0040	-0.09407	0.359203	0.516632	0	0.291698	0.003932	0.600704
OTU0106	0.207333	0.042671	0.557407	0	0.069657	0.497178	0.598784
OTU0077	-0.166495	0.104634	0.473667	1e-06	-0.320161	0.001473	0.59547
OTU0084	0.080211	0.43433	0.546214	0	0.221274	0.030268	0.594766
OTU0132	-0.072594	0.479221	0.577207	0	-0.110661	0.280769	0.592186
OTU0043	0.48028	1e-06	-0.228328	0.025254	-0.251127	0.013588	0.588105
OTU0044	0.187427	0.067461	0.554683	0	0.043208	0.673655	0.587085
OTU0086	0.046777	0.648445	0.566597	0	0.139298	0.174557	0.585341
OTU0243	0.457703	3e-06	-0.154973	0.130918	-0.329619	0.00104	0.584942
OTU0185	0.436512	9e-06	-0.335455	0.000835	0.197492	0.053766	0.584873
OTU0052	-0.18467	0.07167	0.551887	0	-0.010174	0.921006	0.582053
OTU0087	0.095103	0.353952	0.573853	0	-0.012132	0.905873	0.581806
OTU0092	0.160586	0.117537	0.535094	0	0.148288	0.148365	0.578016
OTU0180	-0.086835	0.397349	0.569924	0	0.040696	0.691623	0.577936
OTU0169	-0.432049	1.1e-05	-0.250997	0.013638	-0.290291	0.004117	0.57787
OTU0292	0.43534	9e-06	-0.097001	0.344429	-0.363681	0.00027	0.575494
OTU0193	0.061298	0.550201	0.544774	0	0.171979	0.09369	0.574555
OTU0543	0.429713	1.2e-05	-0.03842	0.708055	-0.378236	0.000145	0.573752
OTU0095	0.205534	0.044544	0.517317	0	0.130731	0.202588	0.571797
OTU0177	-0.017095	0.867671	0.535903	0	0.197421	0.053854	0.571366
OTU0187	0.216805	0.033861	0.518372	0	0.074991	0.464828	0.566866
OTU0094	-0.222118	0.029627	0.511649	0	-0.070636	0.491157	0.562236
OTU0123	0.235663	0.020809	0.50782	0	0.030028	0.769766	0.560643
OTU0067	0.451641	4e-06	-0.128629	0.209944	-0.306148	0.002417	0.560581
OTU0133	-0.32119	0.001419	0.41715	2.4e-05	0.190237	0.06338	0.559792
OTU0111	-0.200273	0.050414	0.515896	0	-0.079334	0.439371	0.559063
OTU0312	0.185502	0.070377	0.506028	0	0.137609	0.179839	0.556248
OTU0553	0.185793	0.069924	-0.415084	2.6e-05	0.319117	0.001529	0.555563
OTU0150	-0.102766	0.316516	0.541139	0	-0.05843	0.569015	0.553901
OTU0567	0.286972	0.00455	-0.383536	0.00012	0.276091	0.006422	0.552882
OTU0615	0.394826	6.9e-05	0.006291	0.951109	-0.38522	0.000106	0.551654
OTU0182	0.104938	0.306398	0.5119	0	0.159451	0.120152	0.546331
OTU0115	-0.534597	0	-0.107115	0.296473	-0.022017	0.83008	0.545667
OTU0117	0.482113	1e-06	-0.18733	0.067606	-0.159722	0.119524	0.541329
OTU0154	0.067088	0.513182	0.521565	0	0.122993	0.230612	0.540053
OTU0240	0.437406	8e-06	-0.315875	0.001718	0.000858	0.993325	0.539538
OTU0263	-0.015544	0.879575	0.456739	3e-06	-0.279644	0.005792	0.535773
OTU0014	-0.468769	1e-06	-0.195903	0.055762	0.16606	0.105544	0.534508
OTU0004	0.322292	0.001363	0.154228	0.13278	-0.396595	6.3e-05	0.533804
OTU0019	-0.033108	0.746927	0.503215	0	0.170626	0.096302	0.532386
OTU0392	-0.350783	0.000459	0.363782	0.000269	-0.164604	0.108698	0.531489
OTU0081	0.246767	0.015361	0.469542	1e-06	0.027612	0.787833	0.531156
OTU0156	0.065169	0.525306	0.48227	1e-06	0.209007	0.040989	0.529637
OTU0160	0.132865	0.195316	0.455601	3e-06	0.230741	0.023711	0.5277
OTU0100	0.005017	0.960998	0.491691	0	0.185034	0.071101	0.525379
OTU0197	-0.496855	0	0.092477	0.367399	-0.142282	0.165503	0.525034
OTU0108	0.229623	0.024415	0.453939	3e-06	0.115037	0.262185	0.521556
OTU0085	0.094015	0.359488	0.501025	0	0.108547	0.290062	0.521198
OTU0142	0.115241	0.26134	0.48894	0	0.123751	0.227748	0.517356
OTU0048	-0.110617	0.280963	0.498855	0	0.079644	0.437589	0.517141
OTU0091	-0.24202	0.017517	0.452832	4e-06	0.052155	0.611214	0.516092
OTU0416	0.244734	0.016255	0.445581	5e-06	0.067602	0.509959	0.512843
OTU0012	-0.417758	2.3e-05	-0.291328	0.00398	0.056985	0.578607	0.512485
OTU0188	-0.024162	0.813816	0.438026	8e-06	0.25849	0.010995	0.509183
OTU0082	0.258633	0.010949	0.434985	9e-06	0.048166	0.63874	0.508353
OTU0118	-0.400748	5.2e-05	0.128894	0.209007	-0.283285	0.005161	0.507408
OTU0303	0.035499	0.72934	0.502337	0	0.043423	0.672122	0.505458
OTU0433	0.368118	0.000224	-0.023086	0.821967	-0.344886	0.000579	0.504965
OTU0190	0.052785	0.606916	0.501771	0	0.002595	0.979822	0.504546
OTU0157	0.00094	0.992688	0.486003	1e-06	0.120155	0.241549	0.500637
OTU0271	0.248049	0.01482	-0.37016	0.000206	0.225887	0.026903	0.499571
OTU0253	0.102568	0.31745	0.482172	1e-06	-0.023956	0.815378	0.493542
OTU0047	-0.154278	0.132655	0.444708	6e-06	-0.143275	0.162574	0.492031
OTU0105	-0.252538	0.013053	0.399336	5.6e-05	0.136162	0.184461	0.491717
OTU0129	-0.24861	0.014588	0.40443	4.4e-05	0.122924	0.230873	0.490389
OTU0361	0.351462	0.000446	-0.014404	0.888351	-0.338885	0.000732	0.488442
OTU0163	-0.163521	0.110979	0.419494	2.1e-05	0.185715	0.07005	0.487037
OTU0435	0.418804	2.2e-05	-0.108321	0.291106	-0.220506	0.030869	0.485545
OTU0277	-0.131893	0.198607	0.463118	2e-06	0.027214	0.790814	0.482301
OTU0036	-0.007453	0.942093	0.426279	1.5e-05	-0.221213	0.030315	0.480317
OTU0350	-0.065668	0.522173	0.412409	3e-05	0.236125	0.020552	0.479738
OTU0145	-0.008806	0.931605	0.458307	3e-06	0.136969	0.181873	0.478417
OTU0241	0.306276	0.002406	-0.04215	0.68124	-0.364875	0.000257	0.478242
OTU0385	0.03357	0.743517	0.370699	0.000201	0.299327	0.00305	0.477642
OTU0119	-0.077824	0.44813	0.459679	2e-06	0.103374	0.313663	0.477543
OTU0161	-0.406023	4.1e-05	-0.243481	0.016827	-0.014294	0.889196	0.473648
OTU0122	0.356804	0.000359	-0.139682	0.17337	-0.274243	0.006854	0.4712
OTU0294	0.030241	0.767782	0.467413	2e-06	0.042675	0.677076	0.47033
OTU0025	-0.147549	0.150398	0.441308	7e-06	-0.052114	0.611489	0.46823
OTU0276	0.120906	0.238619	0.451242	4e-06	0.00729	0.943353	0.467216
OTU0359	0.346835	0.000536	0.008702	0.932409	-0.31238	0.001945	0.466853
OTU0099	0.332994	0.000916	-0.204791	0.045337	0.251721	0.01336	0.46496
OTU0136	0.118495	0.248111	0.447457	5e-06	0.018094	0.860013	0.463234
OTU0365	0.329141	0.001059	-0.135263	0.187376	-0.291912	0.003904	0.460263
OTU0360	-0.029176	0.776177	0.453657	3e-06	0.067488	0.510636	0.459577
OTU0562	0.356778	0.00036	0.026614	0.795272	-0.28819	0.00441	0.459404
OTU0230	-0.409228	3.5e-05	-0.067789	0.508787	-0.197334	0.053963	0.459351
OTU0465	0.384376	0.00011	-0.083837	0.413849	-0.235348	0.020986	0.458434
OTU0045	0.269308	0.007971	0.344528	0.000588	-0.133878	0.191934	0.457329
OTU0471	0.152117	0.138167	0.377482	0.00015	0.203365	0.046891	0.454961
OTU0568	0.342617	0.000633	-0.066873	0.514529	-0.290603	0.004075	0.454212
OTU0289	0.326409	0.001172	-0.253571	0.012676	0.185836	0.069859	0.453185
OTU0212	-0.034216	0.738761	0.286772	0.004615	0.348011	0.000512	0.452239
OTU0203	0.415414	2.6e-05	-0.105244	0.304989	-0.141725	0.167166	0.451366
OTU0083	0.076904	0.453512	0.422742	1.8e-05	0.138041	0.178477	0.45131
OTU0354	-0.367191	0.000233	0.140456	0.171	-0.221014	0.030468	0.451004
OTU0201	0.290358	0.004108	-0.141763	0.167054	-0.314273	0.001819	0.450746
OTU0600	0.328879	0.001069	0.022274	0.828131	-0.303608	0.002638	0.448146
OTU0059	0.294425	0.003593	-0.290665	0.004067	0.169993	0.097543	0.447291
OTU0389	-0.341241	0.000668	0.167324	0.102917	-0.219835	0.031388	0.439056
OTU0310	0.355044	0.000386	-0.113993	0.266541	-0.230605	0.023795	0.43844
OTU0300	-0.212912	0.037276	0.243957	0.016608	-0.29337	0.003721	0.436935
OTU0021	-0.038244	0.709328	0.428197	1.3e-05	-0.072101	0.48221	0.435906
OTU0414	-0.344868	0.00058	0.158023	0.123496	-0.213985	0.036314	0.43554
OTU1228	0.191198	0.062009	-0.286257	0.004706	0.266814	0.008593	0.435534
OTU0275	-0.020994	0.837864	0.434217	1e-05	0.023832	0.816314	0.435377
OTU0075	-0.110717	0.280525	0.385802	0.000104	0.163364	0.111322	0.433347
OTU0665	0.330345	0.001012	-0.032065	0.754633	-0.277666	0.006163	0.432729
OTU0112	0.231677	0.023134	0.016618	0.871329	0.364045	0.000266	0.431832
OTU0704	0.317565	0.001617	0.016182	0.874604	-0.290451	0.004098	0.430664
OTU0274	0.027914	0.785564	0.426389	1.5e-05	0.052301	0.610215	0.43049
OTU0695	0.329728	0.001036	-0.035853	0.726747	-0.274142	0.006875	0.430303
OTU0534	0.297403	0.003254	-0.044254	0.666223	-0.307458	0.00231	0.430043
OTU0371	0.325596	0.001208	-0.070451	0.492291	-0.267787	0.008346	0.427418
OTU0752	-0.257299	0.011382	0.202246	0.048142	-0.274442	0.006812	0.427112
OTU0028	0.087547	0.393491	0.240919	0.018053	0.340983	0.000675	0.426587
OTU0560	0.136261	0.184142	0.393051	7.5e-05	0.09334	0.362947	0.426343
OTU0572	0.060665	0.554283	0.331102	0.000984	-0.258504	0.010994	0.424421
OTU0171	0.337222	0.00078	0.07307	0.476344	-0.246802	0.015346	0.424228
OTU0159	0.146004	0.154714	0.387687	9.5e-05	0.091106	0.374545	0.424168
OTU0262	0.345056	0.000575	-0.028563	0.780709	-0.24351	0.016814	0.423292
OTU0215	0.235423	0.020944	-0.093301	0.363146	-0.338411	0.000745	0.422671
OTU0443	0.308884	0.002198	0.003918	0.969535	-0.286236	0.004696	0.421136
OTU0538	0.313955	0.00184	-0.052476	0.609023	-0.274867	0.006723	0.420564
OTU0035	0.378049	0.000146	-0.033899	0.741095	-0.180518	0.078404	0.420305
OTU0786	0.161563	0.115092	-0.237691	0.019857	0.305362	0.00248	0.419339
OTU0889	0.321673	0.001394	-0.028217	0.78409	-0.267121	0.008559	0.419074
OTU0440	-0.376127	0.000159	-0.048246	0.638181	-0.177614	0.083406	0.418743
OTU0309	-0.297356	0.00326	0.254166	0.012458	-0.148775	0.147055	0.418515
OTU0141	-0.264736	0.009145	0.294387	0.003598	-0.128737	0.209563	0.41632
OTU0098	-0.079497	0.438435	0.385033	0.000107	-0.13345	0.193357	0.415186
OTU0194	-0.029309	0.775134	0.395171	6.8e-05	0.120255	0.241158	0.414101
OTU0362	0.314322	0.001816	-0.081917	0.42462	-0.253757	0.012606	0.412191
OTU0370	-0.00302	0.97738	0.410118	3.3e-05	0.028962	0.776934	0.411151
OTU0510	0.330918	0.000991	0.01122	0.91292	-0.241726	0.017659	0.409956
OTU0164	0.016896	0.869191	0.389678	8.7e-05	0.125481	0.221317	0.409731
OTU0381	-0.335291	0.001063	-0.195463	0.063605	-0.128504	0.228547	0.408827
OTU0501	-0.209432	0.04057	0.270062	0.00779	-0.222635	0.02924	0.407875
OTU0340	0.32996	0.001027	-0.120177	0.241462	-0.206269	0.043771	0.407263
OTU0323	0.378787	0.000141	-0.079258	0.43981	-0.123214	0.229773	0.406132
OTU0697	0.101245	0.323702	0.33837	0.000746	-0.199276	0.051614	0.405532
OTU0409	-0.047062	0.64645	0.390485	8.4e-05	0.09567	0.351093	0.404779
OTU0474	0.309368	0.002162	-0.059526	0.561787	-0.253883	0.012561	0.404609
OTU0591	0.27889	0.005931	-0.083509	0.415676	-0.278469	0.00601	0.402863
OTU0690	0.142868	0.163221	-0.246913	0.015492	0.282629	0.005255	0.401567
OTU0706	0.290726	0.004059	0.011859	0.907983	-0.273354	0.007044	0.39923
OTU0742	0.290096	0.004143	-0.023706	0.81727	-0.271327	0.007496	0.397914
OTU0202	0.324624	0.001252	-0.104019	0.310652	-0.203926	0.046274	0.397224
OTU1012	0.288418	0.004376	0.014043	0.890801	-0.271134	0.007559	0.396101
OTU0257	-0.044532	0.664258	0.385769	0.000104	0.075837	0.459805	0.395666
OTU0532	0.292965	0.003771	0.001305	0.989851	-0.264929	0.009093	0.39499
OTU0437	0.127844	0.212723	-0.267832	0.008337	0.258193	0.011089	0.393372
OTU0102	0.133074	0.194616	-0.245091	0.016095	0.276974	0.006297	0.393056
OTU0658	-0.03603	0.725458	0.338009	0.000757	-0.190103	0.063571	0.389471
OTU0173	-0.377305	0.000151	-0.040722	0.691434	-0.087147	0.395657	0.389373
OTU0285	-0.338429	0.000745	0.15789	0.123824	0.109269	0.286865	0.389105
OTU0983	0.281937	0.005387	0.011882	0.907465	-0.266814	0.008616	0.388354
OTU0151	0.288054	0.004428	0.065571	0.52275	-0.246317	0.015555	0.384638
OTU0356	-0.156892	0.126215	0.214158	0.036153	-0.277239	0.006245	0.383849
OTU0707	-0.343193	0.000632	-0.082304	0.424346	-0.149079	0.147252	0.383119
OTU1256	0.178967	0.081038	-0.242132	0.017476	0.236868	0.020147	0.383097
OTU0718	0.288588	0.004352	-0.020207	0.843866	-0.24984	0.014092	0.382245
OTU0748	-0.249462	0.014243	0.113574	0.268303	-0.266154	0.008766	0.382058
OTU0287	0.049942	0.626421	0.369548	0.000211	0.08017	0.434569	0.381428
OTU0911	0.262801	0.009687	0.010126	0.92138	-0.275694	0.006553	0.381017
OTU0030	-0.011401	0.911515	0.354992	0.000387	-0.135874	0.185392	0.380277
OTU0498	0.106558	0.298993	-0.311791	0.001986	0.189766	0.064051	0.380236
OTU0872	-0.103462	0.313846	0.306624	0.002377	-0.1994	0.051632	0.38011
OTU0575	-0.087123	0.395787	0.30057	0.002925	-0.214768	0.035613	0.37955
OTU0776	0.256301	0.011696	-0.051599	0.61639	-0.27491	0.006777	0.379378
OTU1065	0.266814	0.008593	-0.003241	0.975156	-0.268974	0.008072	0.378876
OTU0228	0.163322	0.111414	0.337665	0.000767	-0.050847	0.620178	0.37852
OTU0687	0.134164	0.190985	0.349373	0.000485	-0.044575	0.663955	0.376893
OTU0481	0.03062	0.765363	0.375069	0.000166	-0.01628	0.873923	0.376669
OTU0060	0.060725	0.553933	0.140711	0.170224	0.341919	0.000651	0.374694
OTU0879	0.279497	0.005819	0.013794	0.893051	-0.24876	0.014527	0.37442
OTU0293	-0.012612	0.902166	0.285635	0.004787	-0.240577	0.018222	0.373662
OTU0038	-0.151697	0.139258	-0.188346	0.066104	0.284826	0.004913	0.373647
OTU0455	-0.218698	0.032298	0.144087	0.160205	-0.266489	0.008678	0.373639
OTU0760	-0.154071	0.133217	0.260348	0.010413	-0.219214	0.031897	0.373596
OTU0682	-0.153458	0.134726	0.260518	0.010361	-0.219386	0.031744	0.373563
OTU0306	-0.269294	0.007974	-0.117007	0.254103	-0.230617	0.023788	0.373355
OTU0589	0.059624	0.561143	0.363712	0.00027	0.054385	0.596059	0.372558
OTU0346	0.157084	0.125753	0.222886	0.029054	0.253387	0.01274	0.372235
OTU0480	0.060493	0.555448	0.300071	0.002975	0.2103	0.039727	0.371386
OTU0514	0.304776	0.002534	-0.129821	0.20578	-0.167055	0.103492	0.371011
OTU0860	-0.114873	0.262867	0.258458	0.011005	-0.238746	0.019152	0.37013
OTU1359	0.163176	0.111725	-0.2395	0.018778	0.228972	0.024833	0.369344
OTU0223	-0.251313	0.013516	0.245633	0.015854	-0.112377	0.273378	0.368948
OTU1041	-0.169594	0.098471	0.253851	0.01257	-0.206321	0.043795	0.368471
OTU0446	0.009017	0.929964	0.341516	0.000661	0.137997	0.178618	0.368453
OTU0570	-0.26785	0.008333	-0.03072	0.76468	-0.251002	0.013641	0.36836
OTU0295	-0.047043	0.646622	0.268737	0.008109	-0.247455	0.015072	0.368329
OTU0363	-0.337322	0.000777	-0.020065	0.84499	-0.145336	0.15663	0.367847
OTU0559	0.270693	0.007639	-0.083343	0.416843	-0.234351	0.021584	0.367616
OTU0348	-0.172641	0.092433	0.321962	0.00138	-0.020307	0.843105	0.365892
OTU1400	0.160544	0.117621	-0.236868	0.020162	0.226341	0.026589	0.364844
OTU0439	-0.305685	0.002457	0.073927	0.471152	-0.179573	0.080022	0.362153
OTU0200	0.283123	0.005188	-0.054054	0.598295	0.216046	0.034505	0.360217
OTU0135	-0.209252	0.040747	0.248578	0.014602	0.154806	0.131334	0.35992
OTU0722	-0.175097	0.088356	0.24615	0.0156	0.193706	0.058507	0.358846
OTU0400	-0.122148	0.233937	0.267505	0.008414	-0.204729	0.045436	0.35832
OTU0688	0.277322	0.006229	-0.038968	0.704084	-0.223033	0.028945	0.358008
OTU0264	0.039817	0.697947	0.325869	0.001196	0.141428	0.168057	0.35746
OTU0511	-0.211509	0.038577	0.152399	0.137437	-0.244543	0.016341	0.35744
OTU0929	0.267121	0.008509	-0.056434	0.583047	-0.229498	0.0246	0.356662
OTU0259	0.048714	0.634924	0.25347	0.01271	0.245328	0.015989	0.356098
OTU0871	0.264938	0.00909	-0.017664	0.863305	-0.237216	0.01996	0.356056
OTU0825	0.269011	0.008043	-0.032695	0.749973	-0.230668	0.023756	0.35587
OTU0134	-0.077844	0.448017	-0.045311	0.65875	0.343203	0.000619	0.354826
OTU0461	-0.338069	0.000755	0.05643	0.582313	-0.08708	0.396022	0.353635
OTU0121	-0.042454	0.679025	0.086283	0.400358	-0.339872	0.000704	0.353214
OTU0525	-0.319181	0.0016	0.136055	0.182916	-0.059967	0.564808	0.352113
OTU0928	-0.28217	0.005378	-0.08277	0.420498	-0.191875	0.061305	0.351122
OTU0420	0.147513	0.150495	-0.226355	0.02658	0.218488	0.032468	0.347468
OTU1570	0.147385	0.150837	-0.226341	0.026608	0.218445	0.032501	0.347377
OTU0041	-0.335895	0.000821	-0.086839	0.397327	-0.011788	0.908526	0.347139
OTU0249	0.287254	0.004544	0.040909	0.690089	-0.190001	0.063716	0.346827
OTU0284	0.129689	0.206212	0.306231	0.00241	-0.096834	0.345261	0.346372
OTU0090	0.252586	0.013035	-0.22532	0.027298	0.072983	0.476866	0.346259
OTU1177	0.145829	0.155144	0.284097	0.005029	-0.132867	0.19553	0.345877
OTU0326	-0.08973	0.381804	0.32686	0.001153	-0.067835	0.508504	0.345674
OTU0542	0.039163	0.702621	-0.282814	0.005241	0.193078	0.059456	0.344669
OTU0753	0.037871	0.712039	0.288588	0.004352	-0.183886	0.072903	0.344284
OTU0702	-0.209643	0.04078	0.271759	0.007375	-0.024847	0.810909	0.344123
OTU0299	-0.05942	0.562482	0.171657	0.094307	0.291656	0.003937	0.343598
OTU0399	-0.247382	0.015103	0.23194	0.022972	0.054856	0.592847	0.343515
OTU1196	-0.290578	0.00409	-0.027005	0.792752	-0.180396	0.078729	0.343086
OTU0126	0.157383	0.125034	0.222781	0.029131	0.207271	0.042735	0.342582
OTU0621	-0.016172	0.874824	-0.308639	0.002218	0.147009	0.151881	0.342244
OTU0606	0.147729	0.1499	-0.218195	0.032707	0.218038	0.032835	0.342014
OTU0759	0.273599	0.006991	-0.050135	0.625083	-0.198837	0.052123	0.341916
OTU0863	0.244805	0.016223	0.023521	0.818671	-0.236773	0.020199	0.341385
OTU1173	0.244805	0.016223	0.023521	0.818671	-0.236773	0.020199	0.341385
OTU0334	-0.287211	0.00455	-0.173965	0.089962	-0.061153	0.551143	0.341312
OTU0166	-0.240802	0.018111	0.223643	0.028498	-0.087973	0.391191	0.340207
OTU0953	0.245209	0.016038	-0.018364	0.858313	-0.234407	0.021565	0.339723
OTU0529	0.256075	0.011793	0.000631	0.995095	-0.220934	0.030529	0.338211
OTU0592	0.057535	0.574746	0.332545	0.000932	0.011415	0.911143	0.337678
OTU0497	0.150149	0.143338	-0.243255	0.016933	0.179529	0.08008	0.337562
OTU0614	-0.301152	0.002869	0.120426	0.240466	-0.086602	0.398676	0.335701
OTU0775	0.247409	0.015088	0.010499	0.91849	-0.226355	0.02658	0.335497
OTU1690	0.247396	0.015094	0.010527	0.918172	-0.226341	0.026608	0.335478
OTU0583	0.286084	0.004719	0.024698	0.80977	-0.171474	0.094658	0.334451
OTU0261	0.100016	0.329641	-0.245005	0.016133	0.20409	0.046096	0.334191
OTU0901	-0.007088	0.944921	0.275694	0.006553	-0.188432	0.065979	0.334012
OTU1639	0.134225	0.190762	-0.221077	0.030439	0.210549	0.039485	0.3335
OTU0436	-0.032258	0.753206	0.288244	0.004401	0.164404	0.109064	0.333398
OTU0822	0.200022	0.050707	0.247396	0.015094	-0.097379	0.342647	0.33271
OTU0846	0.200022	0.050707	0.247396	0.015094	-0.097379	0.342647	0.33271
OTU1548	0.200022	0.050707	0.247396	0.015094	-0.097379	0.342647	0.33271
OTU1562	0.200022	0.050707	0.247396	0.015094	-0.097379	0.342647	0.33271
OTU1157	0.200038	0.05069	0.247409	0.015088	-0.097264	0.343123	0.332696
OTU0184	0.199645	0.051155	0.235662	0.02081	0.123357	0.229232	0.332584
OTU0148	-0.228574	0.025093	0.22761	0.02573	0.079458	0.43866	0.332214
OTU1611	0.236868	0.020147	0.021055	0.837306	-0.231604	0.023194	0.331949
OTU1374	0.218445	0.032501	0.2395	0.018764	-0.068429	0.504907	0.331302
OTU1130	0.218597	0.032379	0.239377	0.018827	-0.068233	0.506017	0.331273
OTU0629	0.025896	0.800667	0.259472	0.010683	0.203011	0.047279	0.330469
OTU0705	0.141315	0.167835	-0.285735	0.004845	0.086963	0.395439	0.33042
OTU0719	-0.078622	0.443491	0.295307	0.00349	-0.125544	0.221083	0.330377
OTU0790	-0.211496	0.038589	0.097906	0.339946	-0.234133	0.021676	0.330355
OTU1001	-0.011882	0.90816	0.277616	0.006172	-0.178236	0.08244	0.330121
OTU0734	0.112516	0.272787	-0.16557	0.106575	0.262275	0.009838	0.329942
OTU0737	-0.23006	0.02415	0.143158	0.162899	-0.188027	0.0666	0.329812
OTU0482	-0.292778	0.003796	0.133475	0.193257	-0.072201	0.481655	0.329769
OTU0186	0.17913	0.080758	0.048658	0.635293	0.272476	0.007236	0.329694
OTU0659	0.092272	0.368425	0.287787	0.004466	0.131493	0.199951	0.329584
OTU0245	0.060903	0.552774	0.290902	0.004036	0.140569	0.170656	0.328774
OTU1654	0.226341	0.026589	0.026319	0.797455	-0.236868	0.020162	0.328678
OTU0550	0.234333	0.021562	0.023576	0.818256	-0.228905	0.024878	0.328428
OTU0932	0.23087	0.02363	-0.003105	0.975854	-0.232738	0.022494	0.327838
OTU0341	0.129009	0.208599	-0.215883	0.034645	0.207961	0.042034	0.326338
OTU0930	0.224187	0.028104	-0.005108	0.960293	-0.235011	0.021175	0.324832
OTU0358	-0.054858	0.593046	0.222131	0.029606	0.229369	0.024569	0.323978
OTU0671	-0.204762	0.045385	0.230347	0.023955	-0.099168	0.33382	0.323762
OTU0417	0.043536	0.671318	0.304948	0.002519	0.097193	0.343476	0.32301
OTU0441	-0.225675	0.02705	-0.180007	0.079266	-0.144313	0.159551	0.322735
OTU0617	0.280445	0.005648	-0.032909	0.748395	-0.154631	0.131769	0.321937
OTU0626	-0.268753	0.008106	-0.027217	0.790798	-0.17483	0.088376	0.321768
OTU0353	-0.090653	0.376927	0.307451	0.002311	0.026037	0.799669	0.321593
OTU0316	-0.028938	0.777902	0.25968	0.010619	0.187214	0.067779	0.321434
OTU0155	-0.051708	0.614273	0.19783	0.053349	0.247693	0.014969	0.321189
OTU1532	0.123698	0.227924	-0.221077	0.030439	0.19739	0.053889	0.321153
OTU0841	-0.16048	0.117778	0.19228	0.060542	-0.199819	0.05095	0.320395
OTU0770	0.056483	0.581956	-0.275911	0.006509	0.152581	0.136969	0.32031
OTU0701	0.099129	0.333916	0.290686	0.004064	0.083926	0.413308	0.318385
OTU0452	-0.132078	0.198005	0.286335	0.00468	0.043462	0.671802	0.31831
OTU0051	0.198645	0.052356	0.069126	0.500465	0.237677	0.019713	0.317378
OTU1417	0.228972	0.024833	0.010527	0.918172	-0.218445	0.032524	0.316635
OTU0296	-0.166936	0.103718	0.169609	0.098302	0.208675	0.041318	0.316512
OTU0598	-0.308503	0.002228	0.060627	0.554576	-0.035998	0.725692	0.316458
OTU0539	0.22885	0.024913	0.010225	0.920611	-0.218159	0.032736	0.316339
OTU0736	0.241075	0.017944	-0.076975	0.454341	-0.188631	0.066072	0.315632
OTU1074	-0.24737	0.015139	-0.093979	0.359973	-0.171754	0.094255	0.315473
OTU0236	0.131449	0.200121	-0.21295	0.037242	0.191842	0.061142	0.315325
OTU0552	-0.06999	0.495358	0.288254	0.004398	0.104767	0.307076	0.314587
OTU0714	0.191706	0.061329	0.063399	0.536617	-0.237923	0.019583	0.312054
OTU1045	-0.229015	0.024807	-0.052552	0.6085	-0.205247	0.044849	0.311987
OTU1004	0.106941	0.297125	-0.219284	0.031888	0.193359	0.059064	0.311303
OTU0258	-0.158758	0.121772	0.267366	0.008452	0.001785	0.986122	0.310953
OTU0412	0.246281	0.015571	-0.157035	0.12587	0.106072	0.301199	0.31075
OTU1128	-0.230086	0.024172	-0.005401	0.958372	-0.206321	0.043795	0.309091
OTU0632	-0.049879	0.63009	0.123613	0.227119	-0.278311	0.00617	0.308585
OTU0189	-0.294762	0.003554	-0.088152	0.390229	0.011998	0.906903	0.307895
OTU0394	-0.085466	0.404835	0.251286	0.013526	0.155656	0.129229	0.307698
OTU0382	-0.176905	0.084661	0.251539	0.01343	0.003347	0.973977	0.307536
OTU1257	-0.221077	0.030439	-0.036846	0.719611	-0.210549	0.039512	0.307512
OTU1725	0.221077	0.030418	0.007896	0.938555	-0.213181	0.037055	0.307219
OTU0458	-0.097977	0.339598	0.220928	0.030534	-0.189402	0.064572	0.307053
OTU1141	-0.096771	0.345577	0.221202	0.030323	-0.189566	0.064336	0.306969
OTU1163	0.184412	0.072073	0.236992	0.02008	-0.050387	0.623351	0.304486
OTU0442	0.111272	0.278121	-0.221311	0.030239	0.176983	0.084524	0.304439
OTU0282	-0.113032	0.270594	0.203075	0.047213	0.196634	0.054837	0.304435
OTU0906	-0.139204	0.175274	0.259596	0.010637	0.075245	0.462859	0.304022
OTU1209	0.003241	0.974456	0.182557	0.075007	-0.243049	0.017067	0.30399
OTU0386	-0.058429	0.569023	0.206313	0.043725	0.215432	0.035034	0.303957
OTU1192	0.184029	0.072678	0.236718	0.020229	-0.049619	0.628652	0.303914
OTU0524	0.107677	0.29392	0.195486	0.056291	0.206142	0.043899	0.303816
OTU1245	0.200022	0.050707	0.226341	0.026589	-0.031582	0.758328	0.303704
OTU0473	-0.220735	0.030683	0.207796	0.042201	-0.013708	0.893713	0.303465
OTU1221	0.117744	0.251014	0.243049	0.017025	0.137188	0.181099	0.302914
OTU0634	-0.126093	0.219072	0.131951	0.19841	-0.24141	0.017812	0.302637
OTU1656	0.181599	0.076597	0.234236	0.021617	-0.060533	0.555301	0.302505
OTU0698	0.113986	0.266567	-0.218762	0.032246	0.174434	0.089099	0.302121
OTU0725	-0.236828	0.020169	0.002138	0.983372	-0.187017	0.068075	0.301773
OTU1151	-0.238728	0.019203	-0.055091	0.591653	-0.176075	0.086258	0.301709
OTU0837	-0.236882	0.02014	0.003125	0.9757	-0.186688	0.06857	0.301621
OTU0195	-0.200769	0.049941	-0.00749	0.942388	-0.224693	0.027808	0.301416
OTU0536	-0.107912	0.292895	0.199523	0.051301	0.198053	0.053076	0.30113
OTU0982	-0.167434	0.102836	0.189038	0.065073	-0.163113	0.112027	0.300624
OTU1314	-0.192126	0.060785	0.081588	0.426433	-0.215813	0.034727	0.300241
OTU0149	0.041391	0.686636	-0.296422	0.003362	0.009361	0.9273	0.299445
OTU1142	0.206321	0.043701	-0.037808	0.712866	-0.212803	0.037447	0.298802
OTU0986	-0.243049	0.017067	-0.059412	0.562892	-0.163113	0.112027	0.298677
OTU1000	-0.116207	0.257363	0.213115	0.037092	-0.173776	0.090311	0.29853
OTU0967	-0.115385	0.260746	0.213224	0.036992	-0.173611	0.090617	0.298193
OTU1249	-0.110538	0.28139	0.213181	0.03703	-0.176335	0.08571	0.297925
OTU1428	0.205286	0.044805	0.002632	0.979429	-0.215813	0.034727	0.297866
OTU0445	-0.288514	0.004368	0.02481	0.808738	-0.068694	0.503324	0.297615
OTU0114	-0.120977	0.238342	0.262913	0.009654	-0.066725	0.515462	0.297004
OTU0496	-0.12469	0.22424	-0.117786	0.250952	-0.24162	0.01771	0.296313
OTU1661	0.210549	0.039485	-0.013159	0.898053	-0.207918	0.042103	0.296199
OTU0915	-0.05809	0.571265	0.226246	0.026655	-0.181424	0.076892	0.295764
OTU0898	0.243629	0.016759	-0.050067	0.625555	-0.159989	0.118906	0.295734
OTU0774	-0.25191	0.013289	-0.048874	0.633812	-0.146961	0.152031	0.29571
OTU1019	-0.068054	0.50748	0.214963	0.035431	0.191198	0.062009	0.29563
OTU1204	0.016203	0.874185	0.214963	0.035431	0.202001	0.048403	0.295425
OTU0769	0.097276	0.342412	0.229233	0.02462	0.158179	0.122892	0.29501
OTU1068	0.080185	0.434479	0.239542	0.018743	-0.152174	0.138019	0.294901
OTU0785	0.025472	0.803846	0.254138	0.012469	0.147118	0.151576	0.294751
OTU0469	-0.220931	0.030539	-0.148061	0.149009	-0.126827	0.216429	0.294649
OTU0178	-0.059784	0.560091	0.283211	0.005174	0.054446	0.595645	0.294528
OTU0944	-0.252072	0.013292	0.069602	0.497038	-0.135441	0.187239	0.294498
OTU0656	-0.152135	0.13812	0.250798	0.013715	0.020966	0.83808	0.294082
OTU0405	0.18821	0.066245	-0.03129	0.760849	-0.223517	0.02865	0.293874
OTU0877	-0.237023	0.020153	-0.129798	0.206301	-0.114749	0.263924	0.293589
OTU1008	-0.19984	0.051013	-0.087498	0.394073	-0.195519	0.056349	0.29295
OTU1539	-0.242132	0.017476	0.036846	0.719411	-0.160544	0.117684	0.292848
OTU1566	0.081588	0.426433	0.242132	0.017463	-0.142121	0.166049	0.292374
OTU1132	0.080322	0.433694	0.242036	0.017509	-0.142689	0.164299	0.292221
OTU0206	-0.034774	0.734662	0.282171	0.005347	-0.06619	0.518836	0.291909
OTU0472	-0.070473	0.492152	0.282706	0.005257	0.012009	0.906822	0.291605
OTU1152	0.226136	0.02673	0.002522	0.980388	-0.183809	0.073025	0.291427
OTU0565	0.006953	0.945911	0.224259	0.028049	-0.18581	0.069922	0.291318
OTU0750	0.128072	0.211926	0.248698	0.014552	0.080307	0.433784	0.291037
OTU0894	0.257715	0.011237	0.050791	0.619993	-0.124155	0.226735	0.290536
OTU0843	-0.250042	0.014011	-0.039243	0.702092	-0.141943	0.166516	0.290188
OTU0831	0.100636	0.326653	-0.213334	0.036893	0.169006	0.099503	0.290176
OTU0495	-0.233452	0.022079	-0.081602	0.426452	-0.150717	0.141854	0.289611
OTU1697	-0.173703	0.090489	-0.005264	0.959191	-0.231604	0.023194	0.289553
OTU0477	0.242271	0.017397	-0.087	0.396455	-0.12998	0.205194	0.288373
OTU1343	0.073692	0.472537	-0.215813	0.034727	0.176335	0.085662	0.288271
OTU1017	0.218762	0.032246	-0.028565	0.780691	-0.184687	0.071643	0.287718
OTU0402	0.13607	0.18476	-0.025652	0.802566	0.25218	0.013187	0.287694
OTU0489	0.140011	0.172362	0.097853	0.34021	-0.230497	0.023863	0.286892
OTU0314	0.040968	0.689624	0.278102	0.006079	0.054505	0.595209	0.286339
OTU0213	-0.077722	0.448826	-0.239101	0.018979	0.136262	0.184097	0.285967
OTU1308	-0.194758	0.05727	0.081588	0.426433	-0.192126	0.060785	0.285482
OTU1373	-0.194758	0.05727	0.081588	0.426433	-0.192126	0.060785	0.285482
OTU0873	0.054553	0.594366	0.272764	0.007168	0.060196	0.556862	0.284605
OTU1388	-0.200022	0.050739	0.115802	0.258994	-0.165808	0.106122	0.284449
OTU0922	0.210821	0.039227	-0.061768	0.547148	-0.180286	0.078794	0.28419
OTU0210	0.01002	0.922202	0.173109	0.091554	-0.225144	0.027422	0.284178
OTU1011	0.210642	0.039385	-0.055091	0.591653	-0.180396	0.078729	0.282751
OTU0279	0.154718	0.131554	-0.10598	0.301618	0.211601	0.03849	0.282744
OTU0885	-0.189994	0.063941	0.105343	0.304221	-0.180589	0.078535	0.282502
OTU0251	0.077489	0.450086	-0.092178	0.368952	0.254713	0.012265	0.281744
OTU0938	0.106524	0.299144	0.231928	0.022981	0.119036	0.245961	0.281616
OTU0424	-0.099565	0.331825	0.262883	0.009663	0.013989	0.89155	0.281454
OTU0138	-0.14458	0.158777	0.231813	0.023051	-0.067467	0.510804	0.281412
OTU0708	0.170722	0.096113	-0.218292	0.032627	0.045544	0.657112	0.280841
OTU0372	0.135137	0.187788	-0.175863	0.08651	0.172161	0.093344	0.280765
OTU0408	0.135137	0.187788	-0.175863	0.08651	0.172161	0.093344	0.280765
OTU0926	0.135137	0.187788	-0.175863	0.08651	0.172161	0.093344	0.280765
OTU1252	0.135137	0.187788	-0.175863	0.08651	0.172161	0.093344	0.280765
OTU1822	0.135137	0.187788	-0.175863	0.08651	0.172161	0.093344	0.280765
OTU2041	0.135137	0.187788	-0.175863	0.08651	0.172161	0.093344	0.280765
OTU2205	0.135137	0.187788	-0.175863	0.08651	0.172161	0.093344	0.280765
OTU2312	0.135137	0.187788	-0.175863	0.08651	0.172161	0.093344	0.280765
OTU2390	0.135137	0.187788	-0.175863	0.08651	0.172161	0.093344	0.280765
OTU2693	0.135137	0.187788	-0.175863	0.08651	0.172161	0.093344	0.280765
OTU3429	0.135137	0.187788	-0.175863	0.08651	0.172161	0.093344	0.280765
OTU3701	0.135137	0.187788	-0.175863	0.08651	0.172161	0.093344	0.280765
OTU3782	0.135137	0.187788	-0.175863	0.08651	0.172161	0.093344	0.280765
OTU0807	0.083325	0.41666	0.25434	0.012396	0.083685	0.41465	0.280419
OTU1072	-0.163113	0.112027	0.130706	0.202587	-0.186877	0.068394	0.28038
OTU0984	-0.215829	0.034692	-0.049619	0.628652	-0.171501	0.094607	0.280101
OTU1344	0.097379	0.342511	0.231604	0.023177	-0.123698	0.228027	0.280044
OTU0636	0.053082	0.60489	0.210551	0.039486	0.176753	0.084929	0.279984
OTU0897	0.225736	0.026984	-0.16554	0.106947	-0.003762	0.971518	0.279954
OTU0237	-0.236794	0.02019	-0.146331	0.153808	-0.027155	0.791291	0.279681
OTU0677	0.231717	0.023109	-0.072814	0.47789	-0.137887	0.178962	0.279298
OTU1289	0.205286	0.044805	-0.015791	0.87779	-0.186863	0.068342	0.278045
OTU1526	0.152648	0.136782	0.231604	0.023177	0.018423	0.857396	0.277995
OTU1216	0.152777	0.136465	0.231509	0.023236	0.018093	0.860019	0.277965
OTU0218	0.269704	0.007875	-0.039689	0.698922	0.052297	0.610202	0.277579
OTU1331	-0.171071	0.09548	0.181599	0.076597	-0.121066	0.238078	0.277309
OTU0754	-0.234308	0.021739	0.049907	0.625603	-0.137878	0.179746	0.276408
OTU1156	0.020524	0.841126	0.275455	0.006601	-0.009722	0.924867	0.27639
OTU0746	0.040673	0.69179	-0.034834	0.734217	0.270171	0.007764	0.275427
OTU1679	-0.184231	0.072397	0.173703	0.090438	-0.107907	0.293006	0.275241
OTU0836	0.006976	0.945794	0.237081	0.020032	-0.138275	0.177743	0.274547
OTU0527	0.193063	0.059482	0.192777	0.059867	0.030531	0.766023	0.274533
OTU0755	0.009305	0.926407	0.236	0.020585	0.13957	0.173371	0.274339
OTU0858	0.118676	0.247393	0.238139	0.019469	0.065323	0.524325	0.273973
OTU0493	0.03005	0.769602	0.16093	0.116753	-0.219261	0.031845	0.273636
OTU1231	0.063165	0.538057	0.234236	0.021617	-0.12633	0.218283	0.273524
OTU0255	0.113994	0.266536	-0.060199	0.557374	0.240882	0.018071	0.273208
OTU0673	-0.035717	0.729994	-0.223619	0.028833	0.152185	0.137524	0.27284
OTU0943	0.203162	0.047071	-0.176826	0.085061	0.043266	0.672631	0.27279
OTU0330	0.127732	0.213139	-0.172161	0.093344	0.168458	0.100605	0.272641
OTU0444	0.127732	0.213139	-0.172161	0.093344	0.168458	0.100605	0.272641
OTU0918	0.127732	0.213139	-0.172161	0.093344	0.168458	0.100605	0.272641
OTU1620	0.127732	0.213139	-0.172161	0.093344	0.168458	0.100605	0.272641
OTU1743	0.127732	0.213139	-0.172161	0.093344	0.168458	0.100605	0.272641
OTU1760	0.127732	0.213139	-0.172161	0.093344	0.168458	0.100605	0.272641
OTU1770	0.127732	0.213139	-0.172161	0.093344	0.168458	0.100605	0.272641
OTU1956	0.127732	0.213139	-0.172161	0.093344	0.168458	0.100605	0.272641
OTU1966	0.127732	0.213139	-0.172161	0.093344	0.168458	0.100605	0.272641
OTU2189	0.127732	0.213139	-0.172161	0.093344	0.168458	0.100605	0.272641
OTU2769	0.127732	0.213139	-0.172161	0.093344	0.168458	0.100605	0.272641
OTU2916	0.127732	0.213139	-0.172161	0.093344	0.168458	0.100605	0.272641
OTU2977	0.127732	0.213139	-0.172161	0.093344	0.168458	0.100605	0.272641
OTU3084	0.127732	0.213139	-0.172161	0.093344	0.168458	0.100605	0.272641
OTU3159	0.127732	0.213139	-0.172161	0.093344	0.168458	0.100605	0.272641
OTU3388	0.127732	0.213139	-0.172161	0.093344	0.168458	0.100605	0.272641
OTU3452	0.127732	0.213139	-0.172161	0.093344	0.168458	0.100605	0.272641
OTU3612	0.127732	0.213139	-0.172161	0.093344	0.168458	0.100605	0.272641
OTU3719	0.127732	0.213139	-0.172161	0.093344	0.168458	0.100605	0.272641
OTU1134	0.072375	0.480342	-0.141508	0.168016	0.221444	0.030128	0.272581
OTU0222	0.188026	0.066574	-0.058046	0.571558	0.188535	0.065827	0.272523
OTU0506	0.22989	0.024246	-0.093587	0.361676	-0.112461	0.273019	0.272498
OTU0063	-0.149106	0.146139	0.169194	0.099127	0.152875	0.136214	0.272452
OTU0499	-0.036324	0.723306	0.252296	0.013143	0.095866	0.350104	0.272329
OTU1233	-0.226341	0.026608	-0.018423	0.857606	-0.150016	0.143751	0.272166
OTU1263	-0.047374	0.644381	0.160544	0.117621	0.213181	0.03703	0.271044
OTU1172	0.176075	0.086098	0.195519	0.056234	0.063733	0.534247	0.270725
OTU0522	-0.081462	0.427197	0.226153	0.026719	-0.124483	0.225012	0.270698
OTU0007	-0.251171	0.013571	-0.07319	0.475616	0.06906	0.500876	0.270579
OTU0515	-0.070892	0.489585	0.210495	0.03954	0.154359	0.132451	0.270482
OTU0733	0.056052	0.58484	0.262275	0.009838	0.034246	0.738536	0.270376
OTU1353	0.057901	0.572446	-0.205286	0.044834	0.165808	0.106065	0.270161
OTU0107	-0.221174	0.030345	0.111177	0.278532	-0.107863	0.293111	0.270024
OTU1518	0.021055	0.837306	0.226341	0.026589	-0.144753	0.158344	0.269493
OTU1006	-0.180396	0.078729	0.143669	0.161352	-0.139348	0.174605	0.269446
OTU1412	0.050005	0.625904	-0.207918	0.042103	0.163176	0.111725	0.268992
OTU0914	0.047524	0.643215	-0.219304	0.03181	0.147816	0.149662	0.268705
OTU0611	0.22033	0.030999	-0.152568	0.137002	-0.006739	0.94763	0.268082
OTU1116	0.017682	0.863169	0.210894	0.039158	-0.162591	0.113025	0.26688
OTU0101	-0.067198	0.512493	0.182276	0.075492	0.182767	0.074695	0.266728
OTU0631	-0.234937	0.021582	-0.044096	0.670628	-0.11783	0.25292	0.266503
OTU0642	0.092145	0.369123	0.23405	0.021725	0.087649	0.392939	0.266369
OTU0723	-0.037459	0.715029	0.262119	0.009884	-0.028663	0.779961	0.266329
OTU0298	0.12403	0.226704	-0.168458	0.100605	0.164756	0.108309	0.266282
OTU0379	0.12403	0.226704	-0.168458	0.100605	0.164756	0.108309	0.266282
OTU0551	0.12403	0.226704	-0.168458	0.100605	0.164756	0.108309	0.266282
OTU0876	0.12403	0.226704	-0.168458	0.100605	0.164756	0.108309	0.266282
OTU1300	0.12403	0.226704	-0.168458	0.100605	0.164756	0.108309	0.266282
OTU2023	0.12403	0.226704	-0.168458	0.100605	0.164756	0.108309	0.266282
OTU2645	0.12403	0.226704	-0.168458	0.100605	0.164756	0.108309	0.266282
OTU2664	0.12403	0.226704	-0.168458	0.100605	0.164756	0.108309	0.266282
OTU2762	0.12403	0.226704	-0.168458	0.100605	0.164756	0.108309	0.266282
OTU3089	0.12403	0.226704	-0.168458	0.100605	0.164756	0.108309	0.266282
OTU3681	0.12403	0.226704	-0.168458	0.100605	0.164756	0.108309	0.266282
OTU3811	0.12403	0.226704	-0.168458	0.100605	0.164756	0.108309	0.266282
OTU1493	0.202654	0.04768	-0.021055	0.837515	-0.171071	0.09548	0.26604
OTU1053	0.163907	0.110139	0.208125	0.041868	0.017709	0.862959	0.265509
OTU0297	-0.059759	0.560256	0.249846	0.014089	-0.066087	0.519485	0.265258
OTU0820	0.077609	0.449384	-0.149301	0.145613	0.204746	0.045386	0.265018
OTU1183	-0.058309	0.569813	0.165853	0.105978	0.197927	0.05323	0.264731
OTU0648	-0.097025	0.344311	0.240942	0.018041	0.050313	0.623861	0.264572
OTU0998	-0.014043	0.891494	0.258172	0.011095	0.055091	0.591047	0.264358
OTU0643	-0.036867	0.722669	-0.185781	0.070866	0.184336	0.071803	0.264298
OTU0500	-0.129102	0.208273	0.220806	0.030628	0.065687	0.522018	0.264078
OTU0951	-0.156631	0.127013	0.156631	0.126795	0.143669	0.161352	0.264022
OTU1700	0.147385	0.150837	0.218445	0.032501	0	0.999893	0.263516
OTU0221	-0.186816	0.068376	0.099491	0.332186	0.156645	0.126815	0.263318
OTU1076	-0.031326	0.760483	0.180396	0.078578	0.189038	0.065073	0.263172
OTU1002	0.146801	0.152477	0.218104	0.032781	0.000905	0.992965	0.262908
OTU1299	0.018423	0.857396	0.213181	0.03703	-0.152648	0.136852	0.262844
OTU0948	-0.144847	0.15841	0.169302	0.098813	0.139204	0.174667	0.262719
OTU0548	-0.166841	0.103915	0.178775	0.081376	0.095994	0.349463	0.2627
OTU0638	-0.220545	0.030831	0.119569	0.243853	-0.077211	0.451713	0.262485
OTU0541	-0.207606	0.042393	0.126759	0.216649	-0.098379	0.337619	0.262386
OTU1253	-0.192126	0.060785	0.092115	0.369232	-0.152648	0.136852	0.262105
OTU0855	0.003762	0.969995	0.259596	0.010637	-0.03386	0.742169	0.261822
OTU0504	-0.166375	0.104903	0.199588	0.051219	-0.031231	0.760879	0.261709
OTU0613	-0.195894	0.055791	-0.172764	0.092226	0.007575	0.941077	0.261303
OTU1629	0.192126	0.060748	-0.015791	0.87779	-0.176335	0.08571	0.261258
OTU0460	-0.126169	0.218794	0.167527	0.1025	0.154836	0.131259	0.260688
OTU0140	0.120591	0.239843	-0.110825	0.280057	0.201943	0.048485	0.260011
OTU1422	0.184231	0.072353	0.105275	0.304813	-0.147385	0.150913	0.258352
OTU0468	0.150571	0.142217	0.075554	0.46148	-0.195552	0.056211	0.25811
OTU0431	-0.100439	0.327603	0.234964	0.021202	0.034381	0.737549	0.257833
OTU1207	-0.217124	0.033658	0.119904	0.242426	0.070214	0.493534	0.257778
OTU0605	-0.210146	0.039889	0.004369	0.965967	-0.149123	0.146127	0.257717
OTU1117	-0.035647	0.728625	0.176075	0.086098	-0.184717	0.071709	0.25767
OTU0434	-0.214157	0.03624	-0.135222	0.187789	-0.046492	0.650959	0.257506
OTU0999	0.214963	0.035431	-0.141508	0.168016	0.007562	0.940908	0.25747
OTU0597	-0.244696	0.016277	0.07942	0.438837	-0.004204	0.96738	0.257297
OTU1389	0.189494	0.064435	-0.007896	0.938767	-0.173703	0.090489	0.257183
OTU1180	0.087498	0.393586	0.065893	0.52049	-0.232247	0.022836	0.25678
OTU1089	0.097812	0.340409	0.203026	0.047267	0.122923	0.230875	0.256704
OTU1324	0.105275	0.304813	-0.181599	0.076642	0.147385	0.150837	0.256482
OTU1166	-0.033487	0.744499	0.102621	0.317063	0.232247	0.022782	0.256107
OTU0691	0.019801	0.846962	0.245398	0.015958	0.069124	0.500481	0.255715
OTU0147	0.014831	0.885065	0.15417	0.132926	0.203463	0.046783	0.255706
OTU0639	0.226055	0.026787	-0.08454	0.409943	-0.084157	0.412065	0.255598
OTU0266	-0.176553	0.085283	0.16216	0.113984	0.087906	0.391555	0.255331
OTU0344	-0.067992	0.507519	0.212228	0.037906	-0.124072	0.226545	0.255064
OTU0281	0.176716	0.084995	-0.15873	0.121836	-0.092902	0.3652	0.255058
OTU0721	-0.005921	0.955367	0.12096	0.237939	0.224157	0.028072	0.25478
OTU0464	-0.193429	0.058991	-0.127146	0.215247	-0.106311	0.300112	0.254721
OTU1545	-0.144753	0.158344	0.121066	0.237971	0.171071	0.095427	0.254707
OTU0457	-0.18558	0.070272	-0.166499	0.104642	-0.050198	0.624698	0.254326
OTU0880	-0.197519	0.053924	0.103462	0.312929	-0.122274	0.233857	0.254301
OTU0288	-0.111553	0.27691	-0.214564	0.035794	0.078261	0.445588	0.254178
OTU1042	0.176075	0.086098	-0.063733	0.534824	-0.171754	0.094255	0.254094
OTU0319	0.229332	0.024602	-0.082714	0.420128	-0.071554	0.485541	0.254076
OTU0661	0.03727	0.714534	0.231383	0.023235	0.097833	0.339236	0.253966
OTU1495	0.097379	0.342511	-0.184231	0.072397	0.144753	0.158265	0.253726
OTU0645	-0.043694	0.6702	-0.243486	0.016825	0.056291	0.583242	0.253699
OTU0856	-0.197519	0.053924	0.129798	0.205616	-0.092175	0.369609	0.253688
OTU1160	0.035647	0.727966	-0.117744	0.251376	0.221444	0.030128	0.253322
OTU1258	0.050005	0.625904	0.236868	0.020147	-0.073692	0.472702	0.253056
OTU1601	-0.218445	0.032524	0.057901	0.572446	-0.11317	0.270091	0.252742
OTU0324	0.210441	0.039592	-0.133635	0.192742	-0.040904	0.690125	0.25262
OTU1034	0.137188	0.181099	-0.180396	0.078729	0.111262	0.278042	0.252473
OTU1378	-0.150016	0.143751	0.078956	0.441502	-0.186863	0.068342	0.252303
OTU0683	-0.195452	0.05634	0.127721	0.213178	-0.095318	0.352864	0.25219
OTU1144	-0.212803	0.037447	0.132867	0.195227	-0.022685	0.825381	0.251899
OTU0304	0.112923	0.271056	-0.161054	0.116472	0.157351	0.125111	0.251891
OTU0329	0.112923	0.271056	-0.161054	0.116472	0.157351	0.125111	0.251891
OTU0343	0.112923	0.271056	-0.161054	0.116472	0.157351	0.125111	0.251891
OTU0357	0.112923	0.271056	-0.161054	0.116472	0.157351	0.125111	0.251891
OTU0368	0.112923	0.271056	-0.161054	0.116472	0.157351	0.125111	0.251891
OTU0518	0.112923	0.271056	-0.161054	0.116472	0.157351	0.125111	0.251891
OTU0556	0.112923	0.271056	-0.161054	0.116472	0.157351	0.125111	0.251891
OTU0563	0.112923	0.271056	-0.161054	0.116472	0.157351	0.125111	0.251891
OTU0766	0.112923	0.271056	-0.161054	0.116472	0.157351	0.125111	0.251891
OTU1238	0.112923	0.271056	-0.161054	0.116472	0.157351	0.125111	0.251891
OTU1415	0.112923	0.271056	-0.161054	0.116472	0.157351	0.125111	0.251891
OTU1749	0.112923	0.271056	-0.161054	0.116472	0.157351	0.125111	0.251891
OTU1995	0.112923	0.271056	-0.161054	0.116472	0.157351	0.125111	0.251891
OTU2042	0.112923	0.271056	-0.161054	0.116472	0.157351	0.125111	0.251891
OTU2212	0.112923	0.271056	-0.161054	0.116472	0.157351	0.125111	0.251891
OTU2682	0.112923	0.271056	-0.161054	0.116472	0.157351	0.125111	0.251891
OTU2784	0.112923	0.271056	-0.161054	0.116472	0.157351	0.125111	0.251891
OTU3016	0.112923	0.271056	-0.161054	0.116472	0.157351	0.125111	0.251891
OTU3300	0.112923	0.271056	-0.161054	0.116472	0.157351	0.125111	0.251891
OTU3322	0.112923	0.271056	-0.161054	0.116472	0.157351	0.125111	0.251891
OTU3408	0.112923	0.271056	-0.161054	0.116472	0.157351	0.125111	0.251891
OTU3498	0.112923	0.271056	-0.161054	0.116472	0.157351	0.125111	0.251891
OTU3560	0.112923	0.271056	-0.161054	0.116472	0.157351	0.125111	0.251891
OTU3623	0.112923	0.271056	-0.161054	0.116472	0.157351	0.125111	0.251891
OTU3668	0.112923	0.271056	-0.161054	0.116472	0.157351	0.125111	0.251891
OTU3727	0.112923	0.271056	-0.161054	0.116472	0.157351	0.125111	0.251891
OTU0811	0.221366	0.030197	-0.119716	0.243272	0.005428	0.957808	0.251723
OTU0996	-0.135027	0.18836	0.132867	0.195227	0.165273	0.107162	0.251398
OTU0533	-0.108136	0.291891	0.222305	0.029486	0.043447	0.671952	0.251
OTU0139	-0.097464	0.34213	-0.057174	0.577344	0.22405	0.028202	0.250932
OTU0321	-0.037217	0.716796	0.235769	0.02075	-0.076999	0.452957	0.250801
OTU0526	-0.132296	0.197237	0.146177	0.154226	0.154034	0.133268	0.250193
OTU0449	-0.082014	0.424072	0.235603	0.020843	-0.015512	0.879825	0.249952
OTU0840	0.124155	0.226002	-0.210687	0.039507	0.050791	0.619993	0.249766
OTU0738	-0.159871	0.119756	-0.060057	0.559637	-0.181864	0.076594	0.249479
OTU1015	0.156631	0.126795	0.176075	0.086098	-0.081016	0.430058	0.249198
OTU0828	-0.193585	0.058784	0.156704	0.126671	0.003308	0.97428	0.249082
OTU1411	-0.073692	0.472702	0.210549	0.039485	-0.110538	0.28139	0.248959
OTU1377	-0.181599	0.076642	0.144753	0.158265	-0.089483	0.383211	0.248875
OTU0571	0.038614	0.706645	0.208926	0.041069	0.12916	0.208066	0.248643
OTU0239	0.203028	0.047265	-0.028641	0.780122	-0.139698	0.173321	0.248105
OTU0675	-0.02923	0.775721	0.202203	0.048191	0.140277	0.171545	0.247827
OTU1188	0.054389	0.59603	0.210236	0.039788	0.11914	0.245546	0.247693
OTU0745	-0.106862	0.297684	-0.217099	0.03363	0.052902	0.606052	0.24769
OTU0247	0.101815	0.321015	-0.164756	0.108309	0.153649	0.134242	0.247222
OTU2391	0.101815	0.321015	-0.164756	0.108309	0.153649	0.134242	0.247222
OTU2875	0.101815	0.321015	-0.164756	0.108309	0.153649	0.134242	0.247222
OTU2896	0.101815	0.321015	-0.164756	0.108309	0.153649	0.134242	0.247222
OTU3335	0.101815	0.321015	-0.164756	0.108309	0.153649	0.134242	0.247222
OTU3583	0.101815	0.321015	-0.164756	0.108309	0.153649	0.134242	0.247222
OTU3611	0.101815	0.321015	-0.164756	0.108309	0.153649	0.134242	0.247222
OTU3675	0.101815	0.321015	-0.164756	0.108309	0.153649	0.134242	0.247222
OTU3696	0.101815	0.321015	-0.164756	0.108309	0.153649	0.134242	0.247222
OTU3738	0.101815	0.321015	-0.164756	0.108309	0.153649	0.134242	0.247222
OTU3798	0.101815	0.321015	-0.164756	0.108309	0.153649	0.134242	0.247222
OTU0168	-0.040839	0.69063	0.179343	0.080392	-0.164897	0.10802	0.247028
OTU0848	-0.013323	0.896679	0.165963	0.105747	0.181644	0.076529	0.246405
OTU1364	0.028951	0.777719	0.157912	0.123759	0.186863	0.068301	0.246357
OTU1246	0.039478	0.700314	-0.094747	0.355852	0.223709	0.028449	0.246132
OTU0486	-0.012994	0.899217	0.165634	0.106441	0.181534	0.07671	0.246085
OTU1459	0.184231	0.072353	-0.15528	0.130212	0.050005	0.625904	0.246076
OTU1368	0.192126	0.060748	0.089483	0.383065	-0.123698	0.228027	0.2454
OTU0272	0.066558	0.516512	-0.161198	0.116144	0.172269	0.093139	0.245136
OTU1333	-0.115802	0.259107	0.147385	0.150837	0.157912	0.123759	0.245089
OTU0619	-0.083477	0.415855	0.208919	0.041076	0.095816	0.350357	0.244533
OTU0388	0.097139	0.343745	0.144827	0.158068	-0.171031	0.095513	0.244259
OTU1446	0.086852	0.397212	0.223709	0.028449	-0.044742	0.662887	0.244112
OTU0946	0.185304	0.070684	0.149571	0.144886	-0.05162	0.614876	0.243667
OTU0693	0.174474	0.089025	-0.085909	0.402401	0.146573	0.153116	0.243526
OTU0994	-0.226136	0.02673	0.052936	0.605885	-0.072893	0.47741	0.24342
OTU1501	-0.057901	0.572628	0.163176	0.111725	0.171071	0.095427	0.243402
OTU1135	-0.17871	0.081489	0.15582	0.128827	-0.053978	0.598812	0.243168
OTU1426	-0.192126	0.060785	-0.107907	0.293006	-0.102643	0.31719	0.243088
OTU0576	-0.174087	0.09124	0.084323	0.408432	-0.146886	0.154418	0.242883
OTU1039	0.182557	0.075007	-0.055091	0.591653	-0.15015	0.143515	0.242708
OTU1137	0.168458	0.100605	0.027768	0.786662	-0.172161	0.093344	0.242464
OTU1347	0.168458	0.100605	0.027768	0.786662	-0.172161	0.093344	0.242464
OTU1488	0.168458	0.100605	0.027768	0.786662	-0.172161	0.093344	0.242464
OTU1776	0.168458	0.100605	0.027768	0.786662	-0.172161	0.093344	0.242464
OTU1828	0.168458	0.100605	0.027768	0.786662	-0.172161	0.093344	0.242464
OTU1874	0.168458	0.100605	0.027768	0.786662	-0.172161	0.093344	0.242464
OTU1878	0.168458	0.100605	0.027768	0.786662	-0.172161	0.093344	0.242464
OTU1960	0.168458	0.100605	0.027768	0.786662	-0.172161	0.093344	0.242464
OTU2024	0.168458	0.100605	0.027768	0.786662	-0.172161	0.093344	0.242464
OTU2025	0.168458	0.100605	0.027768	0.786662	-0.172161	0.093344	0.242464
OTU2163	0.168458	0.100605	0.027768	0.786662	-0.172161	0.093344	0.242464
OTU2194	0.168458	0.100605	0.027768	0.786662	-0.172161	0.093344	0.242464
OTU2262	0.168458	0.100605	0.027768	0.786662	-0.172161	0.093344	0.242464
OTU2292	0.168458	0.100605	0.027768	0.786662	-0.172161	0.093344	0.242464
OTU2394	0.168458	0.100605	0.027768	0.786662	-0.172161	0.093344	0.242464
OTU2640	0.168458	0.100605	0.027768	0.786662	-0.172161	0.093344	0.242464
OTU2658	0.168458	0.100605	0.027768	0.786662	-0.172161	0.093344	0.242464
OTU2711	0.168458	0.100605	0.027768	0.786662	-0.172161	0.093344	0.242464
OTU2750	0.168458	0.100605	0.027768	0.786662	-0.172161	0.093344	0.242464
OTU2751	0.168458	0.100605	0.027768	0.786662	-0.172161	0.093344	0.242464
OTU2799	0.168458	0.100605	0.027768	0.786662	-0.172161	0.093344	0.242464
OTU2813	0.168458	0.100605	0.027768	0.786662	-0.172161	0.093344	0.242464
OTU2826	0.168458	0.100605	0.027768	0.786662	-0.172161	0.093344	0.242464
OTU3000	0.168458	0.100605	0.027768	0.786662	-0.172161	0.093344	0.242464
OTU3009	0.168458	0.100605	0.027768	0.786662	-0.172161	0.093344	0.242464
OTU3044	0.168458	0.100605	0.027768	0.786662	-0.172161	0.093344	0.242464
OTU3137	0.168458	0.100605	0.027768	0.786662	-0.172161	0.093344	0.242464
OTU3241	0.168458	0.100605	0.027768	0.786662	-0.172161	0.093344	0.242464
OTU3310	0.168458	0.100605	0.027768	0.786662	-0.172161	0.093344	0.242464
OTU3346	0.168458	0.100605	0.027768	0.786662	-0.172161	0.093344	0.242464
OTU3414	0.168458	0.100605	0.027768	0.786662	-0.172161	0.093344	0.242464
OTU3471	0.168458	0.100605	0.027768	0.786662	-0.172161	0.093344	0.242464
OTU3536	0.168458	0.100605	0.027768	0.786662	-0.172161	0.093344	0.242464
OTU3598	0.168458	0.100605	0.027768	0.786662	-0.172161	0.093344	0.242464
OTU3715	0.168458	0.100605	0.027768	0.786662	-0.172161	0.093344	0.242464
OTU1037	0.003241	0.974456	0.210642	0.039385	0.119904	0.242426	0.2424
OTU0794	-0.091111	0.374521	0.191177	0.062062	0.117865	0.250634	0.242368
OTU0627	-0.056654	0.58088	0.201408	0.049092	-0.122117	0.233994	0.242255
OTU0653	0.111108	0.278832	0.195049	0.056861	0.091014	0.375029	0.242224
OTU1178	0.128546	0.210147	0.074535	0.467344	-0.191198	0.062134	0.242149
OTU0342	0.108175	0.29172	-0.09869	0.336096	0.192335	0.060467	0.241732
OTU0724	-0.072861	0.477601	0.10801	0.292457	0.20308	0.047207	0.241281
OTU0804	0.032924	0.748284	-0.031032	0.762297	0.236718	0.020229	0.241003
OTU0628	0.140984	0.169381	0.134343	0.190377	-0.141865	0.166785	0.240936
OTU0401	-0.158086	0.123359	0.141779	0.167004	-0.113701	0.267768	0.240874
OTU1110	0.027005	0.792076	-0.212803	0.037447	0.109102	0.287477	0.240661
OTU0070	0.166525	0.104572	0.168424	0.100675	0.040032	0.696402	0.240207
OTU1738	-0.213181	0.037055	0.034214	0.738685	-0.105275	0.304939	0.240207
OTU0487	0.105552	0.303576	-0.205732	0.044335	0.065011	0.526312	0.240194
OTU0232	-0.122398	0.232874	0.154561	0.131945	-0.136864	0.182208	0.240005
OTU0410	-0.084941	0.407723	-0.20904	0.040956	0.080793	0.431007	0.239666
OTU1487	0.102643	0.317061	0.205286	0.044805	0.068429	0.504737	0.2395
OTU1326	0.044742	0.662693	0.218445	0.032501	0.086852	0.397212	0.239297
OTU0484	-0.238116	0.019491	0.004815	0.962479	-0.020724	0.840012	0.239065
OTU1148	0.043752	0.669783	0.218214	0.032692	0.087231	0.395203	0.239041
OTU1080	0.039968	0.696581	0.156631	0.126795	-0.176075	0.086258	0.239026
OTU0847	-0.221973	0.029857	0.01693	0.868218	-0.086532	0.399667	0.238844
OTU1728	0.036846	0.719411	-0.184231	0.072397	0.147385	0.150837	0.23879
OTU1036	-0.232247	0.022836	-0.039968	0.697229	-0.037808	0.712866	0.238674
OTU1571	-0.221077	0.030439	0.076324	0.456871	-0.047374	0.644381	0.238631
OTU1121	0.109102	0.287477	0.186877	0.068258	0.10046	0.327354	0.238576
OTU0924	0.175863	0.08651	0.005554	0.956832	-0.161054	0.116472	0.238531
OTU0965	0.175863	0.08651	0.005554	0.956832	-0.161054	0.116472	0.238531
OTU0973	0.175863	0.08651	0.005554	0.956832	-0.161054	0.116472	0.238531
OTU1062	0.175863	0.08651	0.005554	0.956832	-0.161054	0.116472	0.238531
OTU1366	0.175863	0.08651	0.005554	0.956832	-0.161054	0.116472	0.238531
OTU1372	0.175863	0.08651	0.005554	0.956832	-0.161054	0.116472	0.238531
OTU1434	0.175863	0.08651	0.005554	0.956832	-0.161054	0.116472	0.238531
OTU1435	0.175863	0.08651	0.005554	0.956832	-0.161054	0.116472	0.238531
OTU1498	0.175863	0.08651	0.005554	0.956832	-0.161054	0.116472	0.238531
OTU1580	0.175863	0.08651	0.005554	0.956832	-0.161054	0.116472	0.238531
OTU1768	0.175863	0.08651	0.005554	0.956832	-0.161054	0.116472	0.238531
OTU1772	0.175863	0.08651	0.005554	0.956832	-0.161054	0.116472	0.238531
OTU1778	0.175863	0.08651	0.005554	0.956832	-0.161054	0.116472	0.238531
OTU1780	0.175863	0.08651	0.005554	0.956832	-0.161054	0.116472	0.238531
OTU1821	0.175863	0.08651	0.005554	0.956832	-0.161054	0.116472	0.238531
OTU1842	0.175863	0.08651	0.005554	0.956832	-0.161054	0.116472	0.238531
OTU1865	0.175863	0.08651	0.005554	0.956832	-0.161054	0.116472	0.238531
OTU1882	0.175863	0.08651	0.005554	0.956832	-0.161054	0.116472	0.238531
OTU1898	0.175863	0.08651	0.005554	0.956832	-0.161054	0.116472	0.238531
OTU1920	0.175863	0.08651	0.005554	0.956832	-0.161054	0.116472	0.238531
OTU1925	0.175863	0.08651	0.005554	0.956832	-0.161054	0.116472	0.238531
OTU1936	0.175863	0.08651	0.005554	0.956832	-0.161054	0.116472	0.238531
OTU1940	0.175863	0.08651	0.005554	0.956832	-0.161054	0.116472	0.238531
OTU2013	0.175863	0.08651	0.005554	0.956832	-0.161054	0.116472	0.238531
OTU2014	0.175863	0.08651	0.005554	0.956832	-0.161054	0.116472	0.238531
OTU2033	0.175863	0.08651	0.005554	0.956832	-0.161054	0.116472	0.238531
OTU2050	0.175863	0.08651	0.005554	0.956832	-0.161054	0.116472	0.238531
OTU2060	0.175863	0.08651	0.005554	0.956832	-0.161054	0.116472	0.238531
OTU2076	0.175863	0.08651	0.005554	0.956832	-0.161054	0.116472	0.238531
OTU2082	0.175863	0.08651	0.005554	0.956832	-0.161054	0.116472	0.238531
OTU2091	0.175863	0.08651	0.005554	0.956832	-0.161054	0.116472	0.238531
OTU2104	0.175863	0.08651	0.005554	0.956832	-0.161054	0.116472	0.238531
OTU2122	0.175863	0.08651	0.005554	0.956832	-0.161054	0.116472	0.238531
OTU2126	0.175863	0.08651	0.005554	0.956832	-0.161054	0.116472	0.238531
OTU2153	0.175863	0.08651	0.005554	0.956832	-0.161054	0.116472	0.238531
OTU2159	0.175863	0.08651	0.005554	0.956832	-0.161054	0.116472	0.238531
OTU2174	0.175863	0.08651	0.005554	0.956832	-0.161054	0.116472	0.238531
OTU2209	0.175863	0.08651	0.005554	0.956832	-0.161054	0.116472	0.238531
OTU2219	0.175863	0.08651	0.005554	0.956832	-0.161054	0.116472	0.238531
OTU2221	0.175863	0.08651	0.005554	0.956832	-0.161054	0.116472	0.238531
OTU2251	0.175863	0.08651	0.005554	0.956832	-0.161054	0.116472	0.238531
OTU2320	0.175863	0.08651	0.005554	0.956832	-0.161054	0.116472	0.238531
OTU2326	0.175863	0.08651	0.005554	0.956832	-0.161054	0.116472	0.238531
OTU2332	0.175863	0.08651	0.005554	0.956832	-0.161054	0.116472	0.238531
OTU2342	0.175863	0.08651	0.005554	0.956832	-0.161054	0.116472	0.238531
OTU2346	0.175863	0.08651	0.005554	0.956832	-0.161054	0.116472	0.238531
OTU2355	0.175863	0.08651	0.005554	0.956832	-0.161054	0.116472	0.238531
OTU2377	0.175863	0.08651	0.005554	0.956832	-0.161054	0.116472	0.238531
OTU2386	0.175863	0.08651	0.005554	0.956832	-0.161054	0.116472	0.238531
OTU2405	0.175863	0.08651	0.005554	0.956832	-0.161054	0.116472	0.238531
OTU2413	0.175863	0.08651	0.005554	0.956832	-0.161054	0.116472	0.238531
OTU2432	0.175863	0.08651	0.005554	0.956832	-0.161054	0.116472	0.238531
OTU2437	0.175863	0.08651	0.005554	0.956832	-0.161054	0.116472	0.238531
OTU2493	0.175863	0.08651	0.005554	0.956832	-0.161054	0.116472	0.238531
OTU2513	0.175863	0.08651	0.005554	0.956832	-0.161054	0.116472	0.238531
OTU2525	0.175863	0.08651	0.005554	0.956832	-0.161054	0.116472	0.238531
OTU2567	0.175863	0.08651	0.005554	0.956832	-0.161054	0.116472	0.238531
OTU2607	0.175863	0.08651	0.005554	0.956832	-0.161054	0.116472	0.238531
OTU2655	0.175863	0.08651	0.005554	0.956832	-0.161054	0.116472	0.238531
OTU2717	0.175863	0.08651	0.005554	0.956832	-0.161054	0.116472	0.238531
OTU2725	0.175863	0.08651	0.005554	0.956832	-0.161054	0.116472	0.238531
OTU2726	0.175863	0.08651	0.005554	0.956832	-0.161054	0.116472	0.238531
OTU2740	0.175863	0.08651	0.005554	0.956832	-0.161054	0.116472	0.238531
OTU2785	0.175863	0.08651	0.005554	0.956832	-0.161054	0.116472	0.238531
OTU2792	0.175863	0.08651	0.005554	0.956832	-0.161054	0.116472	0.238531
OTU2965	0.175863	0.08651	0.005554	0.956832	-0.161054	0.116472	0.238531
OTU2982	0.175863	0.08651	0.005554	0.956832	-0.161054	0.116472	0.238531
OTU3226	0.175863	0.08651	0.005554	0.956832	-0.161054	0.116472	0.238531
OTU3250	0.175863	0.08651	0.005554	0.956832	-0.161054	0.116472	0.238531
OTU3267	0.175863	0.08651	0.005554	0.956832	-0.161054	0.116472	0.238531
OTU3294	0.175863	0.08651	0.005554	0.956832	-0.161054	0.116472	0.238531
OTU3298	0.175863	0.08651	0.005554	0.956832	-0.161054	0.116472	0.238531
OTU3309	0.175863	0.08651	0.005554	0.956832	-0.161054	0.116472	0.238531
OTU3316	0.175863	0.08651	0.005554	0.956832	-0.161054	0.116472	0.238531
OTU3407	0.175863	0.08651	0.005554	0.956832	-0.161054	0.116472	0.238531
OTU3409	0.175863	0.08651	0.005554	0.956832	-0.161054	0.116472	0.238531
OTU3436	0.175863	0.08651	0.005554	0.956832	-0.161054	0.116472	0.238531
OTU3439	0.175863	0.08651	0.005554	0.956832	-0.161054	0.116472	0.238531
OTU3444	0.175863	0.08651	0.005554	0.956832	-0.161054	0.116472	0.238531
OTU3446	0.175863	0.08651	0.005554	0.956832	-0.161054	0.116472	0.238531
OTU3447	0.175863	0.08651	0.005554	0.956832	-0.161054	0.116472	0.238531
OTU3457	0.175863	0.08651	0.005554	0.956832	-0.161054	0.116472	0.238531
OTU3533	0.175863	0.08651	0.005554	0.956832	-0.161054	0.116472	0.238531
OTU3656	0.175863	0.08651	0.005554	0.956832	-0.161054	0.116472	0.238531
OTU3739	0.175863	0.08651	0.005554	0.956832	-0.161054	0.116472	0.238531
OTU3750	0.175863	0.08651	0.005554	0.956832	-0.161054	0.116472	0.238531
OTU3784	0.175863	0.08651	0.005554	0.956832	-0.161054	0.116472	0.238531
OTU0761	0.104043	0.309945	-0.092201	0.369969	-0.193706	0.058975	0.238428
OTU1195	-0.191198	0.062134	0.119904	0.242426	-0.076695	0.455073	0.238361
OTU0610	0.073496	0.473773	0.176216	0.085881	0.142689	0.164299	0.238356
OTU1010	0.030457	0.766577	0.22885	0.024913	-0.059022	0.565106	0.238293
OTU0861	-0.232266	0.022777	-0.038636	0.706488	-0.036228	0.724007	0.238228
OTU1007	0.189038	0.065073	-0.087498	0.394073	-0.115583	0.260183	0.238224
OTU0732	-0.219082	0.03221	-0.088817	0.387825	0.027914	0.784343	0.238043
OTU1129	-0.191198	0.062134	0.078856	0.441944	-0.117744	0.251376	0.237989
OTU1718	-0.005264	0.959191	0.105275	0.304813	0.213181	0.03703	0.237817
OTU1150	0.073003	0.476747	0.226191	0.026693	0.004797	0.962705	0.237728
OTU0174	-0.016691	0.870793	0.184811	0.071444	-0.147832	0.149628	0.237251
OTU0246	0.094411	0.357467	-0.157351	0.125111	0.149946	0.143879	0.236974
OTU0254	0.094411	0.357467	-0.157351	0.125111	0.149946	0.143879	0.236974
OTU0286	0.094411	0.357467	-0.157351	0.125111	0.149946	0.143879	0.236974
OTU0331	0.094411	0.357467	-0.157351	0.125111	0.149946	0.143879	0.236974
OTU0367	0.094411	0.357467	-0.157351	0.125111	0.149946	0.143879	0.236974
OTU0369	0.094411	0.357467	-0.157351	0.125111	0.149946	0.143879	0.236974
OTU0373	0.094411	0.357467	-0.157351	0.125111	0.149946	0.143879	0.236974
OTU0413	0.094411	0.357467	-0.157351	0.125111	0.149946	0.143879	0.236974
OTU0438	0.094411	0.357467	-0.157351	0.125111	0.149946	0.143879	0.236974
OTU0478	0.094411	0.357467	-0.157351	0.125111	0.149946	0.143879	0.236974
OTU0517	0.094411	0.357467	-0.157351	0.125111	0.149946	0.143879	0.236974
OTU0947	0.094411	0.357467	-0.157351	0.125111	0.149946	0.143879	0.236974
OTU1357	0.094411	0.357467	-0.157351	0.125111	0.149946	0.143879	0.236974
OTU1407	0.094411	0.357467	-0.157351	0.125111	0.149946	0.143879	0.236974
OTU1463	0.094411	0.357467	-0.157351	0.125111	0.149946	0.143879	0.236974
OTU1513	0.094411	0.357467	-0.157351	0.125111	0.149946	0.143879	0.236974
OTU1614	0.094411	0.357467	-0.157351	0.125111	0.149946	0.143879	0.236974
OTU1825	0.094411	0.357467	-0.157351	0.125111	0.149946	0.143879	0.236974
OTU1932	0.094411	0.357467	-0.157351	0.125111	0.149946	0.143879	0.236974
OTU1949	0.094411	0.357467	-0.157351	0.125111	0.149946	0.143879	0.236974
OTU1985	0.094411	0.357467	-0.157351	0.125111	0.149946	0.143879	0.236974
OTU2028	0.094411	0.357467	-0.157351	0.125111	0.149946	0.143879	0.236974
OTU2056	0.094411	0.357467	-0.157351	0.125111	0.149946	0.143879	0.236974
OTU2111	0.094411	0.357467	-0.157351	0.125111	0.149946	0.143879	0.236974
OTU2396	0.094411	0.357467	-0.157351	0.125111	0.149946	0.143879	0.236974
OTU2445	0.094411	0.357467	-0.157351	0.125111	0.149946	0.143879	0.236974
OTU2616	0.094411	0.357467	-0.157351	0.125111	0.149946	0.143879	0.236974
OTU3195	0.094411	0.357467	-0.157351	0.125111	0.149946	0.143879	0.236974
OTU3358	0.094411	0.357467	-0.157351	0.125111	0.149946	0.143879	0.236974
OTU3393	0.094411	0.357467	-0.157351	0.125111	0.149946	0.143879	0.236974
OTU1507	0.194758	0.057234	-0.12633	0.218283	0.047374	0.64419	0.236927
OTU1217	-0.042128	0.68172	0.19984	0.050907	0.119904	0.242426	0.236829
OTU0290	0.099281	0.333207	0.122687	0.231774	0.176516	0.085348	0.236784
OTU1472	-0.207918	0.042103	0.065797	0.52126	-0.092115	0.369374	0.236736
OTU1576	0.12633	0.218183	-0.163176	0.111785	0.115802	0.258994	0.236634
OTU1208	-0.042128	0.68172	0.202001	0.048403	0.115583	0.259812	0.236513
OTU1556	0.165808	0.106065	-0.028951	0.777924	-0.165808	0.106122	0.236268
OTU0824	0.072501	0.47978	0.182829	0.074596	0.130399	0.203738	0.23598
OTU0317	0.000846	0.993425	0.019042	0.852763	0.235157	0.021093	0.235928
OTU0231	0.059131	0.564384	-0.156149	0.128022	0.166511	0.1046	0.235807
OTU0990	-0.176075	0.086258	0.027005	0.792076	-0.154471	0.132341	0.235782
OTU0196	0.123392	0.229103	-0.082008	0.424109	0.183107	0.074147	0.23554
OTU0976	-0.15015	0.143515	0.176075	0.086098	0.042128	0.681076	0.235207
OTU1350	0.092115	0.369232	0.213181	0.03703	0.036846	0.719411	0.235136
OTU0942	0.160102	0.118647	-0.06143	0.54934	-0.160574	0.117563	0.234926
OTU0747	0.142542	0.164734	0.175863	0.08651	-0.061089	0.55156	0.234474
OTU0910	0.142542	0.164734	0.175863	0.08651	-0.061089	0.55156	0.234474
OTU1502	0.142542	0.164734	0.175863	0.08651	-0.061089	0.55156	0.234474
OTU1583	0.142542	0.164734	0.175863	0.08651	-0.061089	0.55156	0.234474
OTU1786	0.142542	0.164734	0.175863	0.08651	-0.061089	0.55156	0.234474
OTU1832	0.142542	0.164734	0.175863	0.08651	-0.061089	0.55156	0.234474
OTU1841	0.142542	0.164734	0.175863	0.08651	-0.061089	0.55156	0.234474
OTU1892	0.142542	0.164734	0.175863	0.08651	-0.061089	0.55156	0.234474
OTU1954	0.142542	0.164734	0.175863	0.08651	-0.061089	0.55156	0.234474
OTU2063	0.142542	0.164734	0.175863	0.08651	-0.061089	0.55156	0.234474
OTU2160	0.142542	0.164734	0.175863	0.08651	-0.061089	0.55156	0.234474
OTU2185	0.142542	0.164734	0.175863	0.08651	-0.061089	0.55156	0.234474
OTU2254	0.142542	0.164734	0.175863	0.08651	-0.061089	0.55156	0.234474
OTU2516	0.142542	0.164734	0.175863	0.08651	-0.061089	0.55156	0.234474
OTU2518	0.142542	0.164734	0.175863	0.08651	-0.061089	0.55156	0.234474
OTU2539	0.142542	0.164734	0.175863	0.08651	-0.061089	0.55156	0.234474
OTU2573	0.142542	0.164734	0.175863	0.08651	-0.061089	0.55156	0.234474
OTU2575	0.142542	0.164734	0.175863	0.08651	-0.061089	0.55156	0.234474
OTU2599	0.142542	0.164734	0.175863	0.08651	-0.061089	0.55156	0.234474
OTU2613	0.142542	0.164734	0.175863	0.08651	-0.061089	0.55156	0.234474
OTU2619	0.142542	0.164734	0.175863	0.08651	-0.061089	0.55156	0.234474
OTU2700	0.142542	0.164734	0.175863	0.08651	-0.061089	0.55156	0.234474
OTU2748	0.142542	0.164734	0.175863	0.08651	-0.061089	0.55156	0.234474
OTU2758	0.142542	0.164734	0.175863	0.08651	-0.061089	0.55156	0.234474
OTU2788	0.142542	0.164734	0.175863	0.08651	-0.061089	0.55156	0.234474
OTU2860	0.142542	0.164734	0.175863	0.08651	-0.061089	0.55156	0.234474
OTU2930	0.142542	0.164734	0.175863	0.08651	-0.061089	0.55156	0.234474
OTU2952	0.142542	0.164734	0.175863	0.08651	-0.061089	0.55156	0.234474
OTU2963	0.142542	0.164734	0.175863	0.08651	-0.061089	0.55156	0.234474
OTU2968	0.142542	0.164734	0.175863	0.08651	-0.061089	0.55156	0.234474
OTU2989	0.142542	0.164734	0.175863	0.08651	-0.061089	0.55156	0.234474
OTU2993	0.142542	0.164734	0.175863	0.08651	-0.061089	0.55156	0.234474
OTU2996	0.142542	0.164734	0.175863	0.08651	-0.061089	0.55156	0.234474
OTU3019	0.142542	0.164734	0.175863	0.08651	-0.061089	0.55156	0.234474
OTU3028	0.142542	0.164734	0.175863	0.08651	-0.061089	0.55156	0.234474
OTU3030	0.142542	0.164734	0.175863	0.08651	-0.061089	0.55156	0.234474
OTU3058	0.142542	0.164734	0.175863	0.08651	-0.061089	0.55156	0.234474
OTU3066	0.142542	0.164734	0.175863	0.08651	-0.061089	0.55156	0.234474
OTU3189	0.142542	0.164734	0.175863	0.08651	-0.061089	0.55156	0.234474
OTU3251	0.142542	0.164734	0.175863	0.08651	-0.061089	0.55156	0.234474
OTU3324	0.142542	0.164734	0.175863	0.08651	-0.061089	0.55156	0.234474
OTU3493	0.142542	0.164734	0.175863	0.08651	-0.061089	0.55156	0.234474
OTU3556	0.142542	0.164734	0.175863	0.08651	-0.061089	0.55156	0.234474
OTU0909	-0.104252	0.309572	-0.206478	0.043553	0.036656	0.720885	0.234191
OTU1147	-0.104781	0.307402	-0.206321	0.043795	0.035647	0.727966	0.234133
OTU0322	0.019628	0.848281	-0.028373	0.782127	0.2314	0.023303	0.233957
OTU1443	-0.065797	0.521433	0.173703	0.090438	-0.142121	0.166049	0.233881
OTU0975	-0.181644	0.076529	0.144854	0.15799	-0.026674	0.794878	0.233856
OTU1420	0.138839	0.17598	0.172161	0.093344	-0.075899	0.459439	0.23383
OTU1424	0.138839	0.17598	0.172161	0.093344	-0.075899	0.459439	0.23383
OTU1536	0.138839	0.17598	0.172161	0.093344	-0.075899	0.459439	0.23383
OTU1686	0.138839	0.17598	0.172161	0.093344	-0.075899	0.459439	0.23383
OTU1849	0.138839	0.17598	0.172161	0.093344	-0.075899	0.459439	0.23383
OTU1897	0.138839	0.17598	0.172161	0.093344	-0.075899	0.459439	0.23383
OTU2011	0.138839	0.17598	0.172161	0.093344	-0.075899	0.459439	0.23383
OTU2071	0.138839	0.17598	0.172161	0.093344	-0.075899	0.459439	0.23383
OTU2467	0.138839	0.17598	0.172161	0.093344	-0.075899	0.459439	0.23383
OTU2605	0.138839	0.17598	0.172161	0.093344	-0.075899	0.459439	0.23383
OTU2663	0.138839	0.17598	0.172161	0.093344	-0.075899	0.459439	0.23383
OTU2713	0.138839	0.17598	0.172161	0.093344	-0.075899	0.459439	0.23383
OTU2749	0.138839	0.17598	0.172161	0.093344	-0.075899	0.459439	0.23383
OTU2774	0.138839	0.17598	0.172161	0.093344	-0.075899	0.459439	0.23383
OTU2790	0.138839	0.17598	0.172161	0.093344	-0.075899	0.459439	0.23383
OTU2814	0.138839	0.17598	0.172161	0.093344	-0.075899	0.459439	0.23383
OTU3045	0.138839	0.17598	0.172161	0.093344	-0.075899	0.459439	0.23383
OTU3083	0.138839	0.17598	0.172161	0.093344	-0.075899	0.459439	0.23383
OTU3223	0.138839	0.17598	0.172161	0.093344	-0.075899	0.459439	0.23383
OTU3303	0.138839	0.17598	0.172161	0.093344	-0.075899	0.459439	0.23383
OTU3453	0.138839	0.17598	0.172161	0.093344	-0.075899	0.459439	0.23383
OTU3531	0.138839	0.17598	0.172161	0.093344	-0.075899	0.459439	0.23383
OTU3607	0.138839	0.17598	0.172161	0.093344	-0.075899	0.459439	0.23383
OTU3632	0.138839	0.17598	0.172161	0.093344	-0.075899	0.459439	0.23383
OTU3761	0.138839	0.17598	0.172161	0.093344	-0.075899	0.459439	0.23383
OTU3770	0.138839	0.17598	0.172161	0.093344	-0.075899	0.459439	0.23383
OTU3812	0.138839	0.17598	0.172161	0.093344	-0.075899	0.459439	0.23383
OTU0089	-0.155814	0.128841	0.160923	0.116768	0.06652	0.516753	0.233665
OTU0717	0.161563	0.115092	0.007613	0.939511	-0.16833	0.101379	0.233442
OTU0345	0.161054	0.116472	0.012958	0.899493	-0.168458	0.100605	0.233419
OTU0425	0.161054	0.116472	0.012958	0.899493	-0.168458	0.100605	0.233419
OTU0604	0.172161	0.093344	0.009256	0.928116	-0.157351	0.125111	0.233419
OTU0635	0.161054	0.116472	0.012958	0.899493	-0.168458	0.100605	0.233419
OTU0660	0.161054	0.116472	0.012958	0.899493	-0.168458	0.100605	0.233419
OTU0709	0.161054	0.116472	0.012958	0.899493	-0.168458	0.100605	0.233419
OTU0808	0.161054	0.116472	0.012958	0.899493	-0.168458	0.100605	0.233419
OTU0904	0.161054	0.116472	0.012958	0.899493	-0.168458	0.100605	0.233419
OTU1248	0.161054	0.116472	0.012958	0.899493	-0.168458	0.100605	0.233419
OTU1352	0.161054	0.116472	0.012958	0.899493	-0.168458	0.100605	0.233419
OTU1564	0.161054	0.116472	0.012958	0.899493	-0.168458	0.100605	0.233419
OTU1597	0.161054	0.116472	0.012958	0.899493	-0.168458	0.100605	0.233419
OTU1750	0.172161	0.093344	0.009256	0.928116	-0.157351	0.125111	0.233419
OTU1824	0.161054	0.116472	0.012958	0.899493	-0.168458	0.100605	0.233419
OTU2181	0.161054	0.116472	0.012958	0.899493	-0.168458	0.100605	0.233419
OTU2297	0.172161	0.093344	0.009256	0.928116	-0.157351	0.125111	0.233419
OTU2311	0.172161	0.093344	0.009256	0.928116	-0.157351	0.125111	0.233419
OTU2350	0.172161	0.093344	0.009256	0.928116	-0.157351	0.125111	0.233419
OTU2352	0.161054	0.116472	0.012958	0.899493	-0.168458	0.100605	0.233419
OTU2478	0.172161	0.093344	0.009256	0.928116	-0.157351	0.125111	0.233419
OTU2487	0.161054	0.116472	0.012958	0.899493	-0.168458	0.100605	0.233419
OTU2571	0.172161	0.093344	0.009256	0.928116	-0.157351	0.125111	0.233419
OTU2584	0.172161	0.093344	0.009256	0.928116	-0.157351	0.125111	0.233419
OTU2662	0.172161	0.093344	0.009256	0.928116	-0.157351	0.125111	0.233419
OTU2738	0.161054	0.116472	0.012958	0.899493	-0.168458	0.100605	0.233419
OTU2771	0.161054	0.116472	0.012958	0.899493	-0.168458	0.100605	0.233419
OTU2966	0.161054	0.116472	0.012958	0.899493	-0.168458	0.100605	0.233419
OTU3020	0.161054	0.116472	0.012958	0.899493	-0.168458	0.100605	0.233419
OTU3136	0.172161	0.093344	0.009256	0.928116	-0.157351	0.125111	0.233419
OTU3154	0.172161	0.093344	0.009256	0.928116	-0.157351	0.125111	0.233419
OTU3229	0.172161	0.093344	0.009256	0.928116	-0.157351	0.125111	0.233419
OTU3232	0.172161	0.093344	0.009256	0.928116	-0.157351	0.125111	0.233419
OTU3479	0.172161	0.093344	0.009256	0.928116	-0.157351	0.125111	0.233419
OTU3628	0.172161	0.093344	0.009256	0.928116	-0.157351	0.125111	0.233419
OTU3686	0.161054	0.116472	0.012958	0.899493	-0.168458	0.100605	0.233419
OTU3703	0.172161	0.093344	0.009256	0.928116	-0.157351	0.125111	0.233419
OTU3787	0.172161	0.093344	0.009256	0.928116	-0.157351	0.125111	0.233419
OTU3805	0.161054	0.116472	0.012958	0.899493	-0.168458	0.100605	0.233419
OTU1291	0.164756	0.108309	0.161054	0.116472	-0.035173	0.731734	0.233066
OTU1645	0.164756	0.108309	0.161054	0.116472	-0.035173	0.731734	0.233066
OTU1729	0.164756	0.108309	0.161054	0.116472	-0.035173	0.731734	0.233066
OTU1796	0.164756	0.108309	0.161054	0.116472	-0.035173	0.731734	0.233066
OTU1883	0.164756	0.108309	0.161054	0.116472	-0.035173	0.731734	0.233066
OTU1903	0.164756	0.108309	0.161054	0.116472	-0.035173	0.731734	0.233066
OTU2080	0.164756	0.108309	0.161054	0.116472	-0.035173	0.731734	0.233066
OTU2105	0.164756	0.108309	0.161054	0.116472	-0.035173	0.731734	0.233066
OTU2109	0.164756	0.108309	0.161054	0.116472	-0.035173	0.731734	0.233066
OTU2154	0.164756	0.108309	0.161054	0.116472	-0.035173	0.731734	0.233066
OTU2156	0.164756	0.108309	0.161054	0.116472	-0.035173	0.731734	0.233066
OTU2340	0.164756	0.108309	0.161054	0.116472	-0.035173	0.731734	0.233066
OTU2368	0.164756	0.108309	0.161054	0.116472	-0.035173	0.731734	0.233066
OTU2456	0.164756	0.108309	0.161054	0.116472	-0.035173	0.731734	0.233066
OTU2519	0.164756	0.108309	0.161054	0.116472	-0.035173	0.731734	0.233066
OTU2536	0.164756	0.108309	0.161054	0.116472	-0.035173	0.731734	0.233066
OTU2610	0.164756	0.108309	0.161054	0.116472	-0.035173	0.731734	0.233066
OTU2633	0.164756	0.108309	0.161054	0.116472	-0.035173	0.731734	0.233066
OTU2710	0.164756	0.108309	0.161054	0.116472	-0.035173	0.731734	0.233066
OTU2737	0.164756	0.108309	0.161054	0.116472	-0.035173	0.731734	0.233066
OTU2815	0.164756	0.108309	0.161054	0.116472	-0.035173	0.731734	0.233066
OTU2850	0.164756	0.108309	0.161054	0.116472	-0.035173	0.731734	0.233066
OTU2882	0.164756	0.108309	0.161054	0.116472	-0.035173	0.731734	0.233066
OTU2978	0.164756	0.108309	0.161054	0.116472	-0.035173	0.731734	0.233066
OTU3098	0.164756	0.108309	0.161054	0.116472	-0.035173	0.731734	0.233066
OTU3178	0.164756	0.108309	0.161054	0.116472	-0.035173	0.731734	0.233066
OTU3394	0.164756	0.108309	0.161054	0.116472	-0.035173	0.731734	0.233066
OTU3419	0.164756	0.108309	0.161054	0.116472	-0.035173	0.731734	0.233066
OTU3428	0.164756	0.108309	0.161054	0.116472	-0.035173	0.731734	0.233066
OTU3473	0.164756	0.108309	0.161054	0.116472	-0.035173	0.731734	0.233066
OTU3506	0.164756	0.108309	0.161054	0.116472	-0.035173	0.731734	0.233066
OTU3726	0.164756	0.108309	0.161054	0.116472	-0.035173	0.731734	0.233066
OTU3731	0.164756	0.108309	0.161054	0.116472	-0.035173	0.731734	0.233066
OTU1191	-0.007562	0.941606	0.230086	0.024115	-0.035647	0.728625	0.232954
OTU1546	-0.128962	0.208841	0.173703	0.090438	-0.08422	0.411821	0.232157
OTU0470	-0.023013	0.833194	0.189414	0.063291	0.131587	0.196162	0.231781
OTU1081	0.014043	0.890801	0.154471	0.132116	-0.171754	0.094255	0.231426
OTU0120	-0.172454	0.092788	0.140694	0.170278	0.063225	0.537736	0.23137
OTU0512	0.164033	0.109856	0.138984	0.175513	0.084764	0.408664	0.231102
OTU0669	0.060533	0.555121	0.200022	0.050707	0.097379	0.342511	0.230555
OTU1190	0.122064	0.234047	0.137188	0.181099	-0.139348	0.174605	0.230517
OTU1092	0.059707	0.560598	0.1996	0.05121	0.097867	0.340139	0.23018
OTU1033	0.005401	0.957673	-0.208482	0.041587	0.096139	0.348579	0.229645
OTU1028	0.16928	0.098956	-0.036378	0.722912	-0.150831	0.141531	0.229628
OTU0788	-0.072006	0.482869	0.215322	0.035127	0.034023	0.740106	0.229578
OTU1646	0.157912	0.123759	-0.015791	0.87779	-0.165808	0.106122	0.229516
OTU1687	0.157912	0.123759	-0.015791	0.87779	-0.165808	0.106122	0.229516
OTU0684	0.069593	0.497578	0.095756	0.350658	0.196533	0.054964	0.229429
OTU1547	-0.116625	0.255655	0.12403	0.226704	-0.153649	0.134242	0.229331
OTU1668	-0.116625	0.255655	0.12403	0.226704	-0.153649	0.134242	0.229331
OTU1787	-0.116625	0.255655	0.12403	0.226704	-0.153649	0.134242	0.229331
OTU1837	-0.116625	0.255655	0.12403	0.226704	-0.153649	0.134242	0.229331
OTU1839	-0.116625	0.255655	0.12403	0.226704	-0.153649	0.134242	0.229331
OTU1915	-0.116625	0.255655	0.12403	0.226704	-0.153649	0.134242	0.229331
OTU2029	-0.116625	0.255655	0.12403	0.226704	-0.153649	0.134242	0.229331
OTU2087	-0.116625	0.255655	0.12403	0.226704	-0.153649	0.134242	0.229331
OTU2145	-0.116625	0.255655	0.12403	0.226704	-0.153649	0.134242	0.229331
OTU2280	-0.116625	0.255655	0.12403	0.226704	-0.153649	0.134242	0.229331
OTU2397	-0.116625	0.255655	0.12403	0.226704	-0.153649	0.134242	0.229331
OTU2435	-0.116625	0.255655	0.12403	0.226704	-0.153649	0.134242	0.229331
OTU2447	-0.116625	0.255655	0.12403	0.226704	-0.153649	0.134242	0.229331
OTU2564	-0.116625	0.255655	0.12403	0.226704	-0.153649	0.134242	0.229331
OTU2832	-0.116625	0.255655	0.12403	0.226704	-0.153649	0.134242	0.229331
OTU2874	-0.116625	0.255655	0.12403	0.226704	-0.153649	0.134242	0.229331
OTU2983	-0.116625	0.255655	0.12403	0.226704	-0.153649	0.134242	0.229331
OTU3092	-0.116625	0.255655	0.12403	0.226704	-0.153649	0.134242	0.229331
OTU3121	-0.116625	0.255655	0.12403	0.226704	-0.153649	0.134242	0.229331
OTU3190	-0.116625	0.255655	0.12403	0.226704	-0.153649	0.134242	0.229331
OTU3239	-0.116625	0.255655	0.12403	0.226704	-0.153649	0.134242	0.229331
OTU3304	-0.116625	0.255655	0.12403	0.226704	-0.153649	0.134242	0.229331
OTU3421	-0.116625	0.255655	0.12403	0.226704	-0.153649	0.134242	0.229331
OTU3463	-0.116625	0.255655	0.12403	0.226704	-0.153649	0.134242	0.229331
OTU3585	-0.116625	0.255655	0.12403	0.226704	-0.153649	0.134242	0.229331
OTU3758	-0.116625	0.255655	0.12403	0.226704	-0.153649	0.134242	0.229331
OTU0581	0.157351	0.125111	0.024065	0.814549	-0.164756	0.108309	0.229092
OTU0664	0.157351	0.125111	0.024065	0.814549	-0.164756	0.108309	0.229092
OTU0715	0.157351	0.125111	0.024065	0.814549	-0.164756	0.108309	0.229092
OTU0830	0.157351	0.125111	0.024065	0.814549	-0.164756	0.108309	0.229092
OTU1125	0.157351	0.125111	0.024065	0.814549	-0.164756	0.108309	0.229092
OTU1164	0.157351	0.125111	0.024065	0.814549	-0.164756	0.108309	0.229092
OTU1313	0.157351	0.125111	0.024065	0.814549	-0.164756	0.108309	0.229092
OTU1406	0.157351	0.125111	0.024065	0.814549	-0.164756	0.108309	0.229092
OTU1742	0.157351	0.125111	0.024065	0.814549	-0.164756	0.108309	0.229092
OTU1840	0.157351	0.125111	0.024065	0.814549	-0.164756	0.108309	0.229092
OTU1942	0.157351	0.125111	0.024065	0.814549	-0.164756	0.108309	0.229092
OTU2114	0.157351	0.125111	0.024065	0.814549	-0.164756	0.108309	0.229092
OTU2211	0.157351	0.125111	0.024065	0.814549	-0.164756	0.108309	0.229092
OTU2303	0.157351	0.125111	0.024065	0.814549	-0.164756	0.108309	0.229092
OTU2464	0.157351	0.125111	0.024065	0.814549	-0.164756	0.108309	0.229092
OTU2777	0.157351	0.125111	0.024065	0.814549	-0.164756	0.108309	0.229092
OTU2893	0.157351	0.125111	0.024065	0.814549	-0.164756	0.108309	0.229092
OTU2944	0.157351	0.125111	0.024065	0.814549	-0.164756	0.108309	0.229092
OTU3099	0.157351	0.125111	0.024065	0.814549	-0.164756	0.108309	0.229092
OTU3367	0.157351	0.125111	0.024065	0.814549	-0.164756	0.108309	0.229092
OTU3467	0.157351	0.125111	0.024065	0.814549	-0.164756	0.108309	0.229092
OTU3774	0.157351	0.125111	0.024065	0.814549	-0.164756	0.108309	0.229092
OTU0803	0.060283	0.556766	0.17214	0.093374	-0.138522	0.17702	0.22903
OTU1673	0.16844	0.100634	-0.036846	0.719611	-0.150016	0.143751	0.228549
OTU0963	-0.018364	0.858313	-0.091818	0.371128	0.208482	0.041497	0.228544
OTU1370	-0.205286	0.044834	0.092115	0.369232	0.039478	0.700314	0.228442
OTU0908	0.124155	0.226002	-0.058315	0.570531	0.18247	0.075102	0.228277
OTU0931	0.160544	0.117621	-0.023687	0.817529	-0.160544	0.117684	0.228276
OTU0869	0.092573	0.366902	-0.157851	0.123915	0.13634	0.18389	0.2282
OTU0815	0.000846	0.992055	0.227541	0.025728	-0.012688	0.902982	0.227896
OTU1733	-0.215813	0.034727	0.060533	0.555121	-0.039478	0.700512	0.227592
OTU0878	0.088413	0.388437	-0.0997	0.331785	0.184351	0.072098	0.227469
OTU1644	-0.115802	0.259107	0.194758	0.057234	-0.015791	0.87779	0.227135
OTU1058	-0.078856	0.442465	-0.208482	0.041587	0.042128	0.681076	0.226843
OTU0689	-0.183571	0.073404	-0.00351	0.972706	-0.133054	0.194682	0.226747
OTU0198	-0.193938	0.058315	0.108299	0.291164	-0.045111	0.660162	0.226662
OTU0374	-0.054075	0.598156	0.107747	0.29363	-0.191666	0.061384	0.226428
OTU1450	-0.034214	0.738887	0.178967	0.081038	0.134225	0.190762	0.22631
OTU1551	-0.015791	0.87779	0.118434	0.248327	0.192126	0.060748	0.226249
OTU1087	-0.186877	0.068394	-0.0983	0.338302	-0.081016	0.430058	0.226163
OTU1127	-0.114891	0.262791	0.142524	0.164786	0.132162	0.197693	0.225787
OTU1567	0.097379	0.342511	-0.171071	0.09548	0.110538	0.281271	0.225758
OTU1622	0.097379	0.342511	-0.171071	0.09548	0.110538	0.281271	0.225758
OTU0791	-0.17848	0.082338	-0.132803	0.196325	0.038064	0.709481	0.2257
OTU1552	0.044742	0.662693	-0.007896	0.938767	-0.221077	0.030439	0.225697
OTU1140	0.124225	0.225875	0.135027	0.188066	-0.130706	0.202898	0.225274
OTU0832	0.056774	0.580014	0.210401	0.03963	0.055979	0.585331	0.225001
OTU1660	0.16844	0.100634	0.144753	0.158265	0.034214	0.738685	0.224713
OTU1720	0.16844	0.100634	0.144753	0.158265	0.034214	0.738685	0.224713
OTU0892	0.181599	0.076597	-0.028951	0.777924	-0.128962	0.208841	0.224605
OTU0757	-0.102351	0.319531	0.161563	0.115092	0.117577	0.251303	0.224505
OTU1721	-0.165808	0.106122	-0.115802	0.259107	-0.097379	0.342647	0.224466
OTU1358	-0.018423	0.857606	0.100011	0.329627	0.200022	0.050707	0.224389
OTU0888	0.013569	0.894785	0.202923	0.047382	0.094171	0.35869	0.22412
OTU0959	-0.200148	0.050561	0.032951	0.748082	-0.095098	0.353976	0.224028
OTU1311	-0.068494	0.504391	0.120327	0.240873	0.175863	0.08651	0.223826
OTU1371	-0.068494	0.504391	0.120327	0.240873	0.175863	0.08651	0.223826
OTU1375	-0.068494	0.504391	0.120327	0.240873	0.175863	0.08651	0.223826
OTU1581	-0.068494	0.504391	0.120327	0.240873	0.175863	0.08651	0.223826
OTU1779	-0.068494	0.504391	0.120327	0.240873	0.175863	0.08651	0.223826
OTU1808	-0.068494	0.504391	0.120327	0.240873	0.175863	0.08651	0.223826
OTU1934	-0.068494	0.504391	0.120327	0.240873	0.175863	0.08651	0.223826
OTU1947	-0.068494	0.504391	0.120327	0.240873	0.175863	0.08651	0.223826
OTU1948	-0.068494	0.504391	0.120327	0.240873	0.175863	0.08651	0.223826
OTU1968	-0.068494	0.504391	0.120327	0.240873	0.175863	0.08651	0.223826
OTU2067	-0.068494	0.504391	0.120327	0.240873	0.175863	0.08651	0.223826
OTU2183	-0.068494	0.504391	0.120327	0.240873	0.175863	0.08651	0.223826
OTU2202	-0.068494	0.504391	0.120327	0.240873	0.175863	0.08651	0.223826
OTU2242	-0.068494	0.504391	0.120327	0.240873	0.175863	0.08651	0.223826
OTU2417	-0.068494	0.504391	0.120327	0.240873	0.175863	0.08651	0.223826
OTU2450	-0.068494	0.504391	0.120327	0.240873	0.175863	0.08651	0.223826
OTU2520	-0.068494	0.504391	0.120327	0.240873	0.175863	0.08651	0.223826
OTU2538	-0.068494	0.504391	0.120327	0.240873	0.175863	0.08651	0.223826
OTU2596	-0.068494	0.504391	0.120327	0.240873	0.175863	0.08651	0.223826
OTU2670	-0.068494	0.504391	0.120327	0.240873	0.175863	0.08651	0.223826
OTU2702	-0.068494	0.504391	0.120327	0.240873	0.175863	0.08651	0.223826
OTU2823	-0.068494	0.504391	0.120327	0.240873	0.175863	0.08651	0.223826
OTU2849	-0.068494	0.504391	0.120327	0.240873	0.175863	0.08651	0.223826
OTU2853	-0.068494	0.504391	0.120327	0.240873	0.175863	0.08651	0.223826
OTU2907	-0.068494	0.504391	0.120327	0.240873	0.175863	0.08651	0.223826
OTU2936	-0.068494	0.504391	0.120327	0.240873	0.175863	0.08651	0.223826
OTU2957	-0.068494	0.504391	0.120327	0.240873	0.175863	0.08651	0.223826
OTU2976	-0.068494	0.504391	0.120327	0.240873	0.175863	0.08651	0.223826
OTU2980	-0.068494	0.504391	0.120327	0.240873	0.175863	0.08651	0.223826
OTU3034	-0.068494	0.504391	0.120327	0.240873	0.175863	0.08651	0.223826
OTU3060	-0.068494	0.504391	0.120327	0.240873	0.175863	0.08651	0.223826
OTU3102	-0.068494	0.504391	0.120327	0.240873	0.175863	0.08651	0.223826
OTU3163	-0.068494	0.504391	0.120327	0.240873	0.175863	0.08651	0.223826
OTU3177	-0.068494	0.504391	0.120327	0.240873	0.175863	0.08651	0.223826
OTU3186	-0.068494	0.504391	0.120327	0.240873	0.175863	0.08651	0.223826
OTU3263	-0.068494	0.504391	0.120327	0.240873	0.175863	0.08651	0.223826
OTU3350	-0.068494	0.504391	0.120327	0.240873	0.175863	0.08651	0.223826
OTU3354	-0.068494	0.504391	0.120327	0.240873	0.175863	0.08651	0.223826
OTU3448	-0.068494	0.504391	0.120327	0.240873	0.175863	0.08651	0.223826
OTU3595	-0.068494	0.504391	0.120327	0.240873	0.175863	0.08651	0.223826
OTU3718	-0.068494	0.504391	0.120327	0.240873	0.175863	0.08651	0.223826
OTU3730	-0.068494	0.504391	0.120327	0.240873	0.175863	0.08651	0.223826
OTU3768	-0.068494	0.504391	0.120327	0.240873	0.175863	0.08651	0.223826
OTU3816	-0.068494	0.504391	0.120327	0.240873	0.175863	0.08651	0.223826
OTU0268	0.18784	0.066849	-0.121641	0.235776	-0.000315	0.99755	0.223787
OTU0217	-0.176328	0.085681	-0.019906	0.846162	-0.136348	0.183861	0.223783
OTU0716	-0.137711	0.179519	-0.171918	0.093807	-0.039438	0.700684	0.223775
OTU0419	-0.10922	0.287081	0.146244	0.154038	-0.127732	0.213139	0.222782
OTU1085	-0.10922	0.287081	0.146244	0.154038	-0.127732	0.213139	0.222782
OTU1104	-0.10922	0.287081	0.146244	0.154038	-0.127732	0.213139	0.222782
OTU1237	-0.10922	0.287081	0.146244	0.154038	-0.127732	0.213139	0.222782
OTU1587	-0.10922	0.287081	0.146244	0.154038	-0.127732	0.213139	0.222782
OTU1610	-0.10922	0.287081	0.146244	0.154038	-0.127732	0.213139	0.222782
OTU1864	-0.10922	0.287081	0.146244	0.154038	-0.127732	0.213139	0.222782
OTU1899	-0.10922	0.287081	0.146244	0.154038	-0.127732	0.213139	0.222782
OTU1957	-0.10922	0.287081	0.146244	0.154038	-0.127732	0.213139	0.222782
OTU1963	-0.10922	0.287081	0.146244	0.154038	-0.127732	0.213139	0.222782
OTU1976	-0.10922	0.287081	0.146244	0.154038	-0.127732	0.213139	0.222782
OTU1987	-0.10922	0.287081	0.146244	0.154038	-0.127732	0.213139	0.222782
OTU2020	-0.10922	0.287081	0.146244	0.154038	-0.127732	0.213139	0.222782
OTU2047	-0.10922	0.287081	0.146244	0.154038	-0.127732	0.213139	0.222782
OTU2070	-0.10922	0.287081	0.146244	0.154038	-0.127732	0.213139	0.222782
OTU2073	-0.10922	0.287081	0.146244	0.154038	-0.127732	0.213139	0.222782
OTU2135	-0.10922	0.287081	0.146244	0.154038	-0.127732	0.213139	0.222782
OTU2146	-0.10922	0.287081	0.146244	0.154038	-0.127732	0.213139	0.222782
OTU2171	-0.10922	0.287081	0.146244	0.154038	-0.127732	0.213139	0.222782
OTU2180	-0.10922	0.287081	0.146244	0.154038	-0.127732	0.213139	0.222782
OTU2333	-0.10922	0.287081	0.146244	0.154038	-0.127732	0.213139	0.222782
OTU2404	-0.10922	0.287081	0.146244	0.154038	-0.127732	0.213139	0.222782
OTU2440	-0.10922	0.287081	0.146244	0.154038	-0.127732	0.213139	0.222782
OTU2483	-0.10922	0.287081	0.146244	0.154038	-0.127732	0.213139	0.222782
OTU2677	-0.10922	0.287081	0.146244	0.154038	-0.127732	0.213139	0.222782
OTU2841	-0.10922	0.287081	0.146244	0.154038	-0.127732	0.213139	0.222782
OTU2867	-0.10922	0.287081	0.146244	0.154038	-0.127732	0.213139	0.222782
OTU2959	-0.10922	0.287081	0.146244	0.154038	-0.127732	0.213139	0.222782
OTU2969	-0.10922	0.287081	0.146244	0.154038	-0.127732	0.213139	0.222782
OTU3031	-0.10922	0.287081	0.146244	0.154038	-0.127732	0.213139	0.222782
OTU3085	-0.10922	0.287081	0.146244	0.154038	-0.127732	0.213139	0.222782
OTU3139	-0.10922	0.287081	0.146244	0.154038	-0.127732	0.213139	0.222782
OTU3146	-0.10922	0.287081	0.146244	0.154038	-0.127732	0.213139	0.222782
OTU3168	-0.10922	0.287081	0.146244	0.154038	-0.127732	0.213139	0.222782
OTU3196	-0.10922	0.287081	0.146244	0.154038	-0.127732	0.213139	0.222782
OTU3228	-0.10922	0.287081	0.146244	0.154038	-0.127732	0.213139	0.222782
OTU3338	-0.10922	0.287081	0.146244	0.154038	-0.127732	0.213139	0.222782
OTU3541	-0.10922	0.287081	0.146244	0.154038	-0.127732	0.213139	0.222782
OTU3680	-0.10922	0.287081	0.146244	0.154038	-0.127732	0.213139	0.222782
OTU3749	-0.10922	0.287081	0.146244	0.154038	-0.127732	0.213139	0.222782
OTU3788	-0.10922	0.287081	0.146244	0.154038	-0.127732	0.213139	0.222782
OTU0980	0.190114	0.063555	-0.054608	0.594549	-0.101349	0.323238	0.222255
OTU0226	0.087006	0.396422	-0.146244	0.154038	0.142542	0.164734	0.221981
OTU0235	0.087006	0.396422	-0.146244	0.154038	0.142542	0.164734	0.221981
OTU0267	0.087006	0.396422	-0.146244	0.154038	0.142542	0.164734	0.221981
OTU0318	0.087006	0.396422	-0.146244	0.154038	0.142542	0.164734	0.221981
OTU0338	0.087006	0.396422	-0.146244	0.154038	0.142542	0.164734	0.221981
OTU0377	0.087006	0.396422	-0.146244	0.154038	0.142542	0.164734	0.221981
OTU0459	0.087006	0.396422	-0.146244	0.154038	0.142542	0.164734	0.221981
OTU0703	0.087006	0.396422	-0.146244	0.154038	0.142542	0.164734	0.221981
OTU0810	0.087006	0.396422	-0.146244	0.154038	0.142542	0.164734	0.221981
OTU0905	0.087006	0.396422	-0.146244	0.154038	0.142542	0.164734	0.221981
OTU1425	0.087006	0.396422	-0.146244	0.154038	0.142542	0.164734	0.221981
OTU1836	0.087006	0.396422	-0.146244	0.154038	0.142542	0.164734	0.221981
OTU1855	0.087006	0.396422	-0.146244	0.154038	0.142542	0.164734	0.221981
OTU2075	0.087006	0.396422	-0.146244	0.154038	0.142542	0.164734	0.221981
OTU2579	0.087006	0.396422	-0.146244	0.154038	0.142542	0.164734	0.221981
OTU3175	0.087006	0.396422	-0.146244	0.154038	0.142542	0.164734	0.221981
OTU1026	0.0983	0.33786	0.055091	0.591047	-0.191198	0.062134	0.221934
OTU0270	0.142099	0.16605	-0.048414	0.637012	-0.16326	0.11155	0.221788
OTU0940	0.18247	0.075102	-0.06584	0.52179	-0.107224	0.296557	0.221646
OTU1069	-0.108504	0.290255	0.186743	0.068487	-0.049153	0.63188	0.221499
OTU0593	0.111201	0.278431	-0.181449	0.07685	0.061338	0.54994	0.221476
OTU1437	0.189494	0.064435	-0.055269	0.590208	-0.100011	0.329759	0.22128
OTU1642	0.189494	0.064435	-0.055269	0.590208	-0.100011	0.329759	0.22128
OTU0782	-0.173085	0.091598	0.00351	0.972706	-0.137667	0.179656	0.221186
OTU1598	-0.044742	0.662887	0.128962	0.208745	0.173703	0.090438	0.22092
OTU0528	-0.044301	0.665895	0.12879	0.209374	0.173886	0.090108	0.220875
OTU1071	-0.044301	0.665895	0.12879	0.209374	0.173886	0.090108	0.220875
OTU0384	0.147192	0.151386	-0.061077	0.55164	-0.152925	0.136084	0.220867
OTU0637	0.051287	0.617157	-0.211456	0.038627	0.036869	0.719333	0.220688
OTU0252	0.082406	0.421864	-0.04145	0.686212	0.200258	0.050432	0.220481
OTU1715	-0.192126	0.060785	0.060533	0.555121	-0.089483	0.383211	0.220418
OTU1561	0.171071	0.095427	-0.057901	0.572628	-0.12633	0.218283	0.220402
OTU0544	0.005445	0.957673	0.219476	0.031673	0.017776	0.862449	0.220262
OTU1261	-0.164756	0.108309	-0.03147	0.759046	-0.142542	0.164734	0.220121
OTU1879	-0.164756	0.108309	-0.03147	0.759046	-0.142542	0.164734	0.220121
OTU1904	-0.164756	0.108309	-0.03147	0.759046	-0.142542	0.164734	0.220121
OTU2086	-0.164756	0.108309	-0.03147	0.759046	-0.142542	0.164734	0.220121
OTU2113	-0.164756	0.108309	-0.03147	0.759046	-0.142542	0.164734	0.220121
OTU2141	-0.164756	0.108309	-0.03147	0.759046	-0.142542	0.164734	0.220121
OTU2283	-0.164756	0.108309	-0.03147	0.759046	-0.142542	0.164734	0.220121
OTU2494	-0.164756	0.108309	-0.03147	0.759046	-0.142542	0.164734	0.220121
OTU2614	-0.164756	0.108309	-0.03147	0.759046	-0.142542	0.164734	0.220121
OTU2699	-0.164756	0.108309	-0.03147	0.759046	-0.142542	0.164734	0.220121
OTU2873	-0.164756	0.108309	-0.03147	0.759046	-0.142542	0.164734	0.220121
OTU2949	-0.164756	0.108309	-0.03147	0.759046	-0.142542	0.164734	0.220121
OTU3026	-0.164756	0.108309	-0.03147	0.759046	-0.142542	0.164734	0.220121
OTU3247	-0.164756	0.108309	-0.03147	0.759046	-0.142542	0.164734	0.220121
OTU3544	-0.164756	0.108309	-0.03147	0.759046	-0.142542	0.164734	0.220121
OTU3558	-0.164756	0.108309	-0.03147	0.759046	-0.142542	0.164734	0.220121
OTU3635	-0.164756	0.108309	-0.03147	0.759046	-0.142542	0.164734	0.220121
OTU3671	-0.164756	0.108309	-0.03147	0.759046	-0.142542	0.164734	0.220121
OTU3734	-0.164756	0.108309	-0.03147	0.759046	-0.142542	0.164734	0.220121
OTU0337	-0.00098	0.992383	0.116111	0.257758	0.186851	0.068324	0.21999
OTU1480	-0.089483	0.383211	0.165808	0.106065	-0.11317	0.270091	0.219789
OTU1625	0.11317	0.269975	-0.165808	0.106122	0.089483	0.383065	0.219789
OTU0596	0.004441	0.965473	-0.156329	0.127582	0.153649	0.13424	0.219241
OTU1691	0.15528	0.130144	-0.023687	0.817529	-0.152648	0.136852	0.219031
OTU1323	-0.157351	0.125111	-0.042577	0.678147	-0.146244	0.154038	0.218997
OTU1560	-0.157351	0.125111	-0.042577	0.678147	-0.146244	0.154038	0.218997
OTU1838	-0.157351	0.125111	-0.042577	0.678147	-0.146244	0.154038	0.218997
OTU1844	-0.157351	0.125111	-0.042577	0.678147	-0.146244	0.154038	0.218997
OTU1850	-0.157351	0.125111	-0.042577	0.678147	-0.146244	0.154038	0.218997
OTU1950	-0.157351	0.125111	-0.042577	0.678147	-0.146244	0.154038	0.218997
OTU2078	-0.157351	0.125111	-0.042577	0.678147	-0.146244	0.154038	0.218997
OTU2381	-0.157351	0.125111	-0.042577	0.678147	-0.146244	0.154038	0.218997
OTU2466	-0.157351	0.125111	-0.042577	0.678147	-0.146244	0.154038	0.218997
OTU2601	-0.157351	0.125111	-0.042577	0.678147	-0.146244	0.154038	0.218997
OTU2603	-0.157351	0.125111	-0.042577	0.678147	-0.146244	0.154038	0.218997
OTU2617	-0.157351	0.125111	-0.042577	0.678147	-0.146244	0.154038	0.218997
OTU2918	-0.157351	0.125111	-0.042577	0.678147	-0.146244	0.154038	0.218997
OTU3021	-0.157351	0.125111	-0.042577	0.678147	-0.146244	0.154038	0.218997
OTU3025	-0.157351	0.125111	-0.042577	0.678147	-0.146244	0.154038	0.218997
OTU3036	-0.157351	0.125111	-0.042577	0.678147	-0.146244	0.154038	0.218997
OTU3077	-0.157351	0.125111	-0.042577	0.678147	-0.146244	0.154038	0.218997
OTU3306	-0.157351	0.125111	-0.042577	0.678147	-0.146244	0.154038	0.218997
OTU3402	-0.157351	0.125111	-0.042577	0.678147	-0.146244	0.154038	0.218997
OTU3423	-0.157351	0.125111	-0.042577	0.678147	-0.146244	0.154038	0.218997
OTU3513	-0.157351	0.125111	-0.042577	0.678147	-0.146244	0.154038	0.218997
OTU3615	-0.157351	0.125111	-0.042577	0.678147	-0.146244	0.154038	0.218997
OTU3708	-0.157351	0.125111	-0.042577	0.678147	-0.146244	0.154038	0.218997
OTU0170	0.078453	0.444473	-0.00325	0.974727	0.204052	0.046137	0.218638
OTU0165	0.105485	0.303882	-0.070658	0.491019	0.177961	0.082795	0.218609
OTU1097	-0.063298	0.537263	0.208016	0.041978	-0.022562	0.825947	0.218601
OTU1385	0.08422	0.411669	-0.163176	0.111785	0.118434	0.248327	0.218508
OTU0280	-0.186784	0.068459	0.038643	0.70631	0.106567	0.298879	0.21849
OTU0599	0.104994	0.306139	0.006121	0.95243	0.190704	0.062722	0.217783
OTU0260	0.036374	0.722942	0.146949	0.152064	-0.156408	0.127389	0.217671
OTU1462	0.047374	0.64419	-0.176335	0.08571	0.118434	0.248327	0.217635
OTU1481	0.002632	0.979429	0.115802	0.258994	0.184231	0.072353	0.217619
OTU0320	0.195898	0.055769	-0.080587	0.432182	0.048481	0.636543	0.217303
OTU1693	-0.200022	0.050739	0.08422	0.411669	0.010527	0.918172	0.217285
OTU1143	-0.027768	0.786662	0.164756	0.108309	-0.138839	0.17598	0.217237
OTU1577	-0.027768	0.786662	0.164756	0.108309	-0.138839	0.17598	0.217237
OTU1589	-0.027768	0.786662	0.164756	0.108309	-0.138839	0.17598	0.217237
OTU1606	-0.027768	0.786662	0.164756	0.108309	-0.138839	0.17598	0.217237
OTU1801	-0.027768	0.786662	0.164756	0.108309	-0.138839	0.17598	0.217237
OTU1804	-0.027768	0.786662	0.164756	0.108309	-0.138839	0.17598	0.217237
OTU1831	-0.027768	0.786662	0.164756	0.108309	-0.138839	0.17598	0.217237
OTU1913	-0.027768	0.786662	0.164756	0.108309	-0.138839	0.17598	0.217237
OTU1939	-0.027768	0.786662	0.164756	0.108309	-0.138839	0.17598	0.217237
OTU1989	-0.027768	0.786662	0.164756	0.108309	-0.138839	0.17598	0.217237
OTU2004	-0.027768	0.786662	0.164756	0.108309	-0.138839	0.17598	0.217237
OTU2039	-0.027768	0.786662	0.164756	0.108309	-0.138839	0.17598	0.217237
OTU2053	-0.027768	0.786662	0.164756	0.108309	-0.138839	0.17598	0.217237
OTU2061	-0.027768	0.786662	0.164756	0.108309	-0.138839	0.17598	0.217237
OTU2084	-0.027768	0.786662	0.164756	0.108309	-0.138839	0.17598	0.217237
OTU2101	-0.027768	0.786662	0.164756	0.108309	-0.138839	0.17598	0.217237
OTU2107	-0.027768	0.786662	0.164756	0.108309	-0.138839	0.17598	0.217237
OTU2119	-0.027768	0.786662	0.164756	0.108309	-0.138839	0.17598	0.217237
OTU2149	-0.027768	0.786662	0.164756	0.108309	-0.138839	0.17598	0.217237
OTU2164	-0.027768	0.786662	0.164756	0.108309	-0.138839	0.17598	0.217237
OTU2204	-0.027768	0.786662	0.164756	0.108309	-0.138839	0.17598	0.217237
OTU2243	-0.027768	0.786662	0.164756	0.108309	-0.138839	0.17598	0.217237
OTU2295	-0.027768	0.786662	0.164756	0.108309	-0.138839	0.17598	0.217237
OTU2308	-0.027768	0.786662	0.164756	0.108309	-0.138839	0.17598	0.217237
OTU2356	-0.027768	0.786662	0.164756	0.108309	-0.138839	0.17598	0.217237
OTU2403	-0.027768	0.786662	0.164756	0.108309	-0.138839	0.17598	0.217237
OTU2406	-0.027768	0.786662	0.164756	0.108309	-0.138839	0.17598	0.217237
OTU2492	-0.027768	0.786662	0.164756	0.108309	-0.138839	0.17598	0.217237
OTU2504	-0.027768	0.786662	0.164756	0.108309	-0.138839	0.17598	0.217237
OTU2549	-0.027768	0.786662	0.164756	0.108309	-0.138839	0.17598	0.217237
OTU2589	-0.027768	0.786662	0.164756	0.108309	-0.138839	0.17598	0.217237
OTU2627	-0.027768	0.786662	0.164756	0.108309	-0.138839	0.17598	0.217237
OTU2701	-0.027768	0.786662	0.164756	0.108309	-0.138839	0.17598	0.217237
OTU2812	-0.027768	0.786662	0.164756	0.108309	-0.138839	0.17598	0.217237
OTU2825	-0.027768	0.786662	0.164756	0.108309	-0.138839	0.17598	0.217237
OTU2846	-0.027768	0.786662	0.164756	0.108309	-0.138839	0.17598	0.217237
OTU2932	-0.027768	0.786662	0.164756	0.108309	-0.138839	0.17598	0.217237
OTU2939	-0.027768	0.786662	0.164756	0.108309	-0.138839	0.17598	0.217237
OTU2967	-0.027768	0.786662	0.164756	0.108309	-0.138839	0.17598	0.217237
OTU2999	-0.027768	0.786662	0.164756	0.108309	-0.138839	0.17598	0.217237
OTU3010	-0.027768	0.786662	0.164756	0.108309	-0.138839	0.17598	0.217237
OTU3037	-0.027768	0.786662	0.164756	0.108309	-0.138839	0.17598	0.217237
OTU3065	-0.027768	0.786662	0.164756	0.108309	-0.138839	0.17598	0.217237
OTU3384	-0.027768	0.786662	0.164756	0.108309	-0.138839	0.17598	0.217237
OTU3661	-0.027768	0.786662	0.164756	0.108309	-0.138839	0.17598	0.217237
OTU0616	-0.083493	0.415765	0.200329	0.050349	-0.007385	0.942614	0.217157
OTU1511	0.184231	0.072353	-0.039478	0.700512	-0.107907	0.293006	0.217125
OTU0564	0.142859	0.163797	0.162361	0.113535	-0.017142	0.867309	0.216942
OTU0242	0.082553	0.421036	0.11899	0.24614	0.160384	0.117998	0.216094
OTU0783	0.183645	0.073287	-0.040298	0.694483	-0.106475	0.299368	0.21607
OTU0555	-0.198075	0.053049	0.031693	0.757392	-0.079998	0.435555	0.215958
OTU1187	0.191787	0.061218	-0.098744	0.335828	-0.002878	0.977618	0.215733
OTU1376	-0.127732	0.213139	0.135137	0.187788	-0.10922	0.287081	0.215654
OTU1810	-0.127732	0.213139	0.135137	0.187788	-0.10922	0.287081	0.215654
OTU1846	-0.127732	0.213139	0.135137	0.187788	-0.10922	0.287081	0.215654
OTU1905	-0.127732	0.213139	0.135137	0.187788	-0.10922	0.287081	0.215654
OTU1941	-0.127732	0.213139	0.135137	0.187788	-0.10922	0.287081	0.215654
OTU2040	-0.127732	0.213139	0.135137	0.187788	-0.10922	0.287081	0.215654
OTU2049	-0.127732	0.213139	0.135137	0.187788	-0.10922	0.287081	0.215654
OTU2167	-0.127732	0.213139	0.135137	0.187788	-0.10922	0.287081	0.215654
OTU2232	-0.127732	0.213139	0.135137	0.187788	-0.10922	0.287081	0.215654
OTU2288	-0.127732	0.213139	0.135137	0.187788	-0.10922	0.287081	0.215654
OTU2359	-0.127732	0.213139	0.135137	0.187788	-0.10922	0.287081	0.215654
OTU2364	-0.127732	0.213139	0.135137	0.187788	-0.10922	0.287081	0.215654
OTU2389	-0.127732	0.213139	0.135137	0.187788	-0.10922	0.287081	0.215654
OTU2438	-0.127732	0.213139	0.135137	0.187788	-0.10922	0.287081	0.215654
OTU2480	-0.127732	0.213139	0.135137	0.187788	-0.10922	0.287081	0.215654
OTU2625	-0.127732	0.213139	0.135137	0.187788	-0.10922	0.287081	0.215654
OTU2712	-0.127732	0.213139	0.135137	0.187788	-0.10922	0.287081	0.215654
OTU2768	-0.127732	0.213139	0.135137	0.187788	-0.10922	0.287081	0.215654
OTU2888	-0.127732	0.213139	0.135137	0.187788	-0.10922	0.287081	0.215654
OTU2897	-0.127732	0.213139	0.135137	0.187788	-0.10922	0.287081	0.215654
OTU2911	-0.127732	0.213139	0.135137	0.187788	-0.10922	0.287081	0.215654
OTU3246	-0.127732	0.213139	0.135137	0.187788	-0.10922	0.287081	0.215654
OTU3435	-0.127732	0.213139	0.135137	0.187788	-0.10922	0.287081	0.215654
OTU3438	-0.127732	0.213139	0.135137	0.187788	-0.10922	0.287081	0.215654
OTU3486	-0.127732	0.213139	0.135137	0.187788	-0.10922	0.287081	0.215654
OTU3491	-0.127732	0.213139	0.135137	0.187788	-0.10922	0.287081	0.215654
OTU3511	-0.127732	0.213139	0.135137	0.187788	-0.10922	0.287081	0.215654
OTU3569	-0.127732	0.213139	0.135137	0.187788	-0.10922	0.287081	0.215654
OTU3670	-0.127732	0.213139	0.135137	0.187788	-0.10922	0.287081	0.215654
OTU3781	-0.127732	0.213139	0.135137	0.187788	-0.10922	0.287081	0.215654
OTU3800	-0.127732	0.213139	0.135137	0.187788	-0.10922	0.287081	0.215654
OTU1093	0.108833	0.288795	0.182247	0.07554	-0.037584	0.714122	0.215571
OTU1365	-0.134225	0.190853	0.16844	0.100634	0	0.999893	0.215379
OTU1579	0.079601	0.437834	-0.153649	0.134242	0.127732	0.213139	0.215081
OTU1851	0.079601	0.437834	-0.153649	0.134242	0.127732	0.213139	0.215081
OTU1889	0.079601	0.437834	-0.153649	0.134242	0.127732	0.213139	0.215081
OTU1958	0.079601	0.437834	-0.153649	0.134242	0.127732	0.213139	0.215081
OTU2186	0.079601	0.437834	-0.153649	0.134242	0.127732	0.213139	0.215081
OTU2904	0.079601	0.437834	-0.153649	0.134242	0.127732	0.213139	0.215081
OTU2934	0.079601	0.437834	-0.153649	0.134242	0.127732	0.213139	0.215081
OTU2950	0.079601	0.437834	-0.153649	0.134242	0.127732	0.213139	0.215081
OTU3094	0.079601	0.437834	-0.153649	0.134242	0.127732	0.213139	0.215081
OTU3116	0.079601	0.437834	-0.153649	0.134242	0.127732	0.213139	0.215081
OTU3145	0.079601	0.437834	-0.153649	0.134242	0.127732	0.213139	0.215081
OTU3305	0.079601	0.437834	-0.153649	0.134242	0.127732	0.213139	0.215081
OTU3389	0.079601	0.437834	-0.153649	0.134242	0.127732	0.213139	0.215081
OTU3500	0.079601	0.437834	-0.153649	0.134242	0.127732	0.213139	0.215081
OTU3515	0.079601	0.437834	-0.153649	0.134242	0.127732	0.213139	0.215081
OTU3621	0.079601	0.437834	-0.153649	0.134242	0.127732	0.213139	0.215081
OTU1397	-0.16844	0.100689	0.11317	0.269975	0.07106	0.488494	0.215009
OTU0949	0.052407	0.60949	0.193247	0.059235	0.078149	0.446235	0.214938
OTU1523	0.136857	0.182211	-0.028951	0.777924	0.163176	0.111725	0.214929
OTU1427	-0.153649	0.134242	-0.009256	0.928116	-0.149946	0.143879	0.21489
OTU1460	-0.153649	0.134242	-0.009256	0.928116	-0.149946	0.143879	0.21489
OTU1537	-0.153649	0.134242	-0.009256	0.928116	-0.149946	0.143879	0.21489
OTU1636	-0.153649	0.134242	-0.009256	0.928116	-0.149946	0.143879	0.21489
OTU1713	-0.153649	0.134242	-0.009256	0.928116	-0.149946	0.143879	0.21489
OTU1793	-0.153649	0.134242	-0.009256	0.928116	-0.149946	0.143879	0.21489
OTU2038	-0.153649	0.134242	-0.009256	0.928116	-0.149946	0.143879	0.21489
OTU2106	-0.153649	0.134242	-0.009256	0.928116	-0.149946	0.143879	0.21489
OTU2182	-0.153649	0.134242	-0.009256	0.928116	-0.149946	0.143879	0.21489
OTU2285	-0.153649	0.134242	-0.009256	0.928116	-0.149946	0.143879	0.21489
OTU2330	-0.153649	0.134242	-0.009256	0.928116	-0.149946	0.143879	0.21489
OTU2498	-0.153649	0.134242	-0.009256	0.928116	-0.149946	0.143879	0.21489
OTU2604	-0.153649	0.134242	-0.009256	0.928116	-0.149946	0.143879	0.21489
OTU2781	-0.153649	0.134242	-0.009256	0.928116	-0.149946	0.143879	0.21489
OTU2793	-0.153649	0.134242	-0.009256	0.928116	-0.149946	0.143879	0.21489
OTU2804	-0.153649	0.134242	-0.009256	0.928116	-0.149946	0.143879	0.21489
OTU3041	-0.153649	0.134242	-0.009256	0.928116	-0.149946	0.143879	0.21489
OTU3119	-0.153649	0.134242	-0.009256	0.928116	-0.149946	0.143879	0.21489
OTU3206	-0.153649	0.134242	-0.009256	0.928116	-0.149946	0.143879	0.21489
OTU3211	-0.153649	0.134242	-0.009256	0.928116	-0.149946	0.143879	0.21489
OTU3243	-0.153649	0.134242	-0.009256	0.928116	-0.149946	0.143879	0.21489
OTU3287	-0.153649	0.134242	-0.009256	0.928116	-0.149946	0.143879	0.21489
OTU3387	-0.153649	0.134242	-0.009256	0.928116	-0.149946	0.143879	0.21489
OTU3476	-0.153649	0.134242	-0.009256	0.928116	-0.149946	0.143879	0.21489
OTU3603	-0.153649	0.134242	-0.009256	0.928116	-0.149946	0.143879	0.21489
OTU3767	-0.153649	0.134242	-0.009256	0.928116	-0.149946	0.143879	0.21489
OTU1582	-0.181599	0.076642	-0.060533	0.555301	-0.097379	0.342647	0.214767
OTU1541	-0.176335	0.08571	-0.097379	0.342647	-0.073692	0.472702	0.214493
OTU0558	0.100295	0.328293	-0.181169	0.077315	0.055274	0.590063	0.214328
OTU0772	-0.152914	0.136114	0.125838	0.220004	0.081776	0.425419	0.214255
OTU0566	-0.019939	0.845906	-0.142665	0.16437	0.158189	0.123113	0.21395
OTU1421	-0.157912	0.123824	-0.118434	0.248437	-0.081588	0.426589	0.213587
OTU1631	0.052637	0.607846	-0.052637	0.608033	0.200022	0.050707	0.213425
OTU0125	0.100211	0.328679	-0.096947	0.344727	-0.161529	0.115412	0.213384
OTU0214	0.145672	0.155655	0.000882	0.993144	0.155389	0.129888	0.212995
OTU0483	0.210274	0.039752	0.032703	0.749919	0.007121	0.944666	0.212921
OTU0248	-0.024165	0.813799	0.208966	0.041029	0.032862	0.748745	0.21291
OTU1430	0.157912	0.123759	0.128962	0.208745	0.060533	0.555121	0.212677
OTU1683	0.157912	0.123759	0.128962	0.208745	0.060533	0.555121	0.212677
OTU1712	0.013159	0.897842	-0.184231	0.072397	0.105275	0.304813	0.212596
OTU1047	0.18751	0.067338	-0.098881	0.335158	-0.015407	0.880635	0.212544
OTU1440	-0.210549	0.039512	0.023687	0.817322	-0.015791	0.87779	0.212465
OTU1626	-0.163176	0.111785	-0.110538	0.28139	-0.078956	0.441661	0.212318
OTU0391	-0.123636	0.228182	-0.071824	0.483893	-0.156944	0.126091	0.212311
OTU1176	-0.005675	0.955892	-0.184193	0.072418	0.105296	0.30475	0.212242
OTU1063	0.03742	0.715318	0.173831	0.09021	0.115494	0.260293	0.212029
OTU0740	-0.128194	0.211547	-0.083685	0.414775	-0.1466	0.153084	0.211964
OTU0406	0.181365	0.076989	-0.047251	0.645122	-0.098871	0.335207	0.2119
OTU1189	0.057251	0.576589	-0.186877	0.068394	0.081016	0.429546	0.211576
OTU0696	0.108704	0.288438	0.124233	0.225202	0.131997	0.197593	0.211361
OTU1475	-0.163176	0.111785	0.12633	0.218183	-0.044742	0.662887	0.211157
OTU0428	-0.007988	0.937941	-0.20043	0.05023	0.063635	0.535099	0.210442
OTU0890	0.058315	0.569235	0.1994	0.051398	-0.031979	0.756065	0.210199
OTU0192	0.197289	0.054018	0.012174	0.905547	-0.071126	0.48815	0.210072
OTU1159	0.0619	0.54629	-0.140633	0.170463	0.143182	0.162845	0.210025
OTU1500	-0.168458	0.100605	0.035173	0.731734	-0.120327	0.240873	0.209986
OTU1508	-0.168458	0.100605	0.035173	0.731734	-0.120327	0.240873	0.209986
OTU1717	-0.168458	0.100605	0.035173	0.731734	-0.120327	0.240873	0.209986
OTU1774	-0.168458	0.100605	0.035173	0.731734	-0.120327	0.240873	0.209986
OTU1795	-0.168458	0.100605	0.035173	0.731734	-0.120327	0.240873	0.209986
OTU1820	-0.168458	0.100605	0.035173	0.731734	-0.120327	0.240873	0.209986
OTU1867	-0.168458	0.100605	0.035173	0.731734	-0.120327	0.240873	0.209986
OTU2090	-0.168458	0.100605	0.035173	0.731734	-0.120327	0.240873	0.209986
OTU2217	-0.168458	0.100605	0.035173	0.731734	-0.120327	0.240873	0.209986
OTU2361	-0.168458	0.100605	0.035173	0.731734	-0.120327	0.240873	0.209986
OTU2408	-0.168458	0.100605	0.035173	0.731734	-0.120327	0.240873	0.209986
OTU2500	-0.168458	0.100605	0.035173	0.731734	-0.120327	0.240873	0.209986
OTU2509	-0.168458	0.100605	0.035173	0.731734	-0.120327	0.240873	0.209986
OTU2535	-0.168458	0.100605	0.035173	0.731734	-0.120327	0.240873	0.209986
OTU2635	-0.168458	0.100605	0.035173	0.731734	-0.120327	0.240873	0.209986
OTU2721	-0.168458	0.100605	0.035173	0.731734	-0.120327	0.240873	0.209986
OTU2734	-0.168458	0.100605	0.035173	0.731734	-0.120327	0.240873	0.209986
OTU2761	-0.168458	0.100605	0.035173	0.731734	-0.120327	0.240873	0.209986
OTU2898	-0.168458	0.100605	0.035173	0.731734	-0.120327	0.240873	0.209986
OTU2906	-0.168458	0.100605	0.035173	0.731734	-0.120327	0.240873	0.209986
OTU3071	-0.168458	0.100605	0.035173	0.731734	-0.120327	0.240873	0.209986
OTU3072	-0.168458	0.100605	0.035173	0.731734	-0.120327	0.240873	0.209986
OTU3182	-0.168458	0.100605	0.035173	0.731734	-0.120327	0.240873	0.209986
OTU3193	-0.168458	0.100605	0.035173	0.731734	-0.120327	0.240873	0.209986
OTU3218	-0.168458	0.100605	0.035173	0.731734	-0.120327	0.240873	0.209986
OTU3244	-0.168458	0.100605	0.035173	0.731734	-0.120327	0.240873	0.209986
OTU3265	-0.168458	0.100605	0.035173	0.731734	-0.120327	0.240873	0.209986
OTU3398	-0.168458	0.100605	0.035173	0.731734	-0.120327	0.240873	0.209986
OTU3510	-0.168458	0.100605	0.035173	0.731734	-0.120327	0.240873	0.209986
OTU3637	-0.168458	0.100605	0.035173	0.731734	-0.120327	0.240873	0.209986
OTU3662	-0.168458	0.100605	0.035173	0.731734	-0.120327	0.240873	0.209986
OTU3779	-0.168458	0.100605	0.035173	0.731734	-0.120327	0.240873	0.209986
OTU0712	-0.16704	0.103504	0.027722	0.787003	-0.124153	0.226242	0.209964
OTU0839	0.078956	0.441502	0.11317	0.269975	0.157912	0.123759	0.209709
OTU0265	-0.123654	0.228113	-0.036077	0.725109	0.165314	0.107118	0.209573
OTU1383	-0.175863	0.08651	-0.001851	0.985604	-0.112923	0.271056	0.209004
OTU1559	-0.175863	0.08651	-0.001851	0.985604	-0.112923	0.271056	0.209004
OTU1909	-0.175863	0.08651	-0.001851	0.985604	-0.112923	0.271056	0.209004
OTU1944	-0.175863	0.08651	-0.001851	0.985604	-0.112923	0.271056	0.209004
OTU1946	-0.175863	0.08651	-0.001851	0.985604	-0.112923	0.271056	0.209004
OTU1974	-0.175863	0.08651	-0.001851	0.985604	-0.112923	0.271056	0.209004
OTU2112	-0.175863	0.08651	-0.001851	0.985604	-0.112923	0.271056	0.209004
OTU2249	-0.175863	0.08651	-0.001851	0.985604	-0.112923	0.271056	0.209004
OTU2343	-0.175863	0.08651	-0.001851	0.985604	-0.112923	0.271056	0.209004
OTU2551	-0.175863	0.08651	-0.001851	0.985604	-0.112923	0.271056	0.209004
OTU2833	-0.175863	0.08651	-0.001851	0.985604	-0.112923	0.271056	0.209004
OTU3043	-0.175863	0.08651	-0.001851	0.985604	-0.112923	0.271056	0.209004
OTU3141	-0.175863	0.08651	-0.001851	0.985604	-0.112923	0.271056	0.209004
OTU3147	-0.175863	0.08651	-0.001851	0.985604	-0.112923	0.271056	0.209004
OTU3233	-0.175863	0.08651	-0.001851	0.985604	-0.112923	0.271056	0.209004
OTU3321	-0.175863	0.08651	-0.001851	0.985604	-0.112923	0.271056	0.209004
OTU3440	-0.175863	0.08651	-0.001851	0.985604	-0.112923	0.271056	0.209004
OTU3567	-0.175863	0.08651	-0.001851	0.985604	-0.112923	0.271056	0.209004
OTU3582	-0.175863	0.08651	-0.001851	0.985604	-0.112923	0.271056	0.209004
OTU3618	-0.175863	0.08651	-0.001851	0.985604	-0.112923	0.271056	0.209004
OTU1444	0.139489	0.173947	-0.063165	0.538233	-0.142121	0.166049	0.208915
OTU1303	0.057901	0.572446	0.19739	0.053889	0.034214	0.738685	0.208533
OTU0491	-0.113917	0.267006	0.137711	0.179454	0.107151	0.296211	0.208381
OTU0903	0.148609	0.147335	-0.118511	0.248573	0.084651	0.40892	0.208076
OTU0475	-0.183228	0.073968	0.089191	0.384638	0.040522	0.692829	0.207773
OTU1282	0.031582	0.758125	0.189494	0.064435	0.078956	0.441502	0.207701
OTU1260	0.010527	0.918172	-0.189494	0.064474	0.08422	0.411669	0.207634
OTU0729	0.049564	0.629031	0.200148	0.050561	0.023028	0.822411	0.207475
OTU1038	-0.061572	0.54877	0.076695	0.454544	0.182557	0.075007	0.207365
OTU0426	-0.10288	0.31598	0.135721	0.185886	-0.117746	0.251116	0.207048
OTU0887	-0.16554	0.106947	-0.122274	0.233857	0.020692	0.839461	0.206839
OTU0175	-0.06461	0.528867	-0.104876	0.306684	0.166068	0.105526	0.206766
OTU1382	-0.12633	0.218283	0.160544	0.117621	-0.031582	0.758328	0.206715
OTU1651	-0.039478	0.700512	0.144753	0.158265	0.142121	0.165967	0.206664
OTU0545	0.066028	0.519859	0.077348	0.450912	0.179827	0.079572	0.206592
OTU1643	-0.068429	0.504907	-0.178967	0.081086	0.076324	0.456871	0.206245
OTU1317	0.031582	0.758125	-0.178967	0.081086	0.097379	0.342511	0.206178
OTU1319	0.031582	0.758125	-0.178967	0.081086	0.097379	0.342511	0.206178
OTU1234	0.110538	0.281271	0.134225	0.190762	0.110538	0.281271	0.206043
OTU1510	-0.110538	0.28139	0.134225	0.190762	0.110538	0.281271	0.206043
OTU0985	-0.182557	0.075153	-0.074535	0.467882	0.059412	0.5623	0.205942
OTU1055	-0.163468	0.111095	0.0971	0.34394	0.079089	0.440789	0.205925
OTU1021	-0.186877	0.068394	0.061572	0.548185	-0.059412	0.562892	0.205534
OTU0485	-0.185695	0.070141	-0.072118	0.482303	0.050476	0.622562	0.205503
OTU1242	0.144753	0.158265	-0.136857	0.182299	0.050005	0.625904	0.205387
OTU0488	0.100895	0.325381	0.089178	0.38471	-0.154813	0.131339	0.205182
OTU1471	0.153649	0.134242	-0.012958	0.899493	-0.135137	0.187788	0.205031
OTU1648	0.153649	0.134242	-0.012958	0.899493	-0.135137	0.187788	0.205031
OTU1863	0.153649	0.134242	-0.012958	0.899493	-0.135137	0.187788	0.205031
OTU1871	0.153649	0.134242	-0.012958	0.899493	-0.135137	0.187788	0.205031
OTU1916	0.153649	0.134242	-0.012958	0.899493	-0.135137	0.187788	0.205031
OTU2016	0.153649	0.134242	-0.012958	0.899493	-0.135137	0.187788	0.205031
OTU2118	0.153649	0.134242	-0.012958	0.899493	-0.135137	0.187788	0.205031
OTU2314	0.153649	0.134242	-0.012958	0.899493	-0.135137	0.187788	0.205031
OTU2334	0.153649	0.134242	-0.012958	0.899493	-0.135137	0.187788	0.205031
OTU2517	0.153649	0.134242	-0.012958	0.899493	-0.135137	0.187788	0.205031
OTU2683	0.153649	0.134242	-0.012958	0.899493	-0.135137	0.187788	0.205031
OTU2824	0.153649	0.134242	-0.012958	0.899493	-0.135137	0.187788	0.205031
OTU2844	0.153649	0.134242	-0.012958	0.899493	-0.135137	0.187788	0.205031
OTU2845	0.153649	0.134242	-0.012958	0.899493	-0.135137	0.187788	0.205031
OTU2887	0.153649	0.134242	-0.012958	0.899493	-0.135137	0.187788	0.205031
OTU2924	0.153649	0.134242	-0.012958	0.899493	-0.135137	0.187788	0.205031
OTU2925	0.153649	0.134242	-0.012958	0.899493	-0.135137	0.187788	0.205031
OTU3107	0.153649	0.134242	-0.012958	0.899493	-0.135137	0.187788	0.205031
OTU3179	0.153649	0.134242	-0.012958	0.899493	-0.135137	0.187788	0.205031
OTU3192	0.153649	0.134242	-0.012958	0.899493	-0.135137	0.187788	0.205031
OTU3334	0.153649	0.134242	-0.012958	0.899493	-0.135137	0.187788	0.205031
OTU3400	0.153649	0.134242	-0.012958	0.899493	-0.135137	0.187788	0.205031
OTU3417	0.153649	0.134242	-0.012958	0.899493	-0.135137	0.187788	0.205031
OTU3521	0.153649	0.134242	-0.012958	0.899493	-0.135137	0.187788	0.205031
OTU3705	0.153649	0.134242	-0.012958	0.899493	-0.135137	0.187788	0.205031
OTU1206	-0.057251	0.577188	-0.193359	0.059184	0.035647	0.727966	0.204783
OTU0577	-0.19771	0.053512	0.05271	0.607377	0.006015	0.953189	0.204704
OTU1604	0.007896	0.938555	0.036846	0.719411	0.200022	0.050707	0.203541
OTU1325	-0.034214	0.738887	0.047374	0.64419	-0.194758	0.05727	0.203336
OTU0666	-0.03407	0.739833	-0.200365	0.050306	-0.00478	0.962837	0.203297
OTU0751	-0.043114	0.674324	0.195587	0.056167	0.033528	0.743827	0.20307
OTU1083	-0.172953	0.091846	0.082186	0.4231	-0.067575	0.510128	0.203061
OTU0204	0.121083	0.237932	-0.087526	0.393604	0.13746	0.180312	0.20302
OTU0735	0.073591	0.472346	-0.153104	0.136258	0.11081	0.27958	0.202818
OTU1461	-0.100011	0.329759	0.176335	0.085662	-0.005264	0.959191	0.20279
OTU0793	0.069081	0.500747	0.187826	0.066869	0.032385	0.752267	0.202731
OTU1735	-0.172161	0.093344	0.016661	0.871	-0.105518	0.303733	0.20261
OTU1756	-0.172161	0.093344	0.016661	0.871	-0.105518	0.303733	0.20261
OTU1862	-0.172161	0.093344	0.016661	0.871	-0.105518	0.303733	0.20261
OTU2052	-0.172161	0.093344	0.016661	0.871	-0.105518	0.303733	0.20261
OTU2248	-0.172161	0.093344	0.016661	0.871	-0.105518	0.303733	0.20261
OTU2257	-0.172161	0.093344	0.016661	0.871	-0.105518	0.303733	0.20261
OTU2339	-0.172161	0.093344	0.016661	0.871	-0.105518	0.303733	0.20261
OTU2540	-0.172161	0.093344	0.016661	0.871	-0.105518	0.303733	0.20261
OTU2638	-0.172161	0.093344	0.016661	0.871	-0.105518	0.303733	0.20261
OTU2796	-0.172161	0.093344	0.016661	0.871	-0.105518	0.303733	0.20261
OTU3038	-0.172161	0.093344	0.016661	0.871	-0.105518	0.303733	0.20261
OTU3104	-0.172161	0.093344	0.016661	0.871	-0.105518	0.303733	0.20261
OTU3132	-0.172161	0.093344	0.016661	0.871	-0.105518	0.303733	0.20261
OTU3148	-0.172161	0.093344	0.016661	0.871	-0.105518	0.303733	0.20261
OTU3183	-0.172161	0.093344	0.016661	0.871	-0.105518	0.303733	0.20261
OTU3184	-0.172161	0.093344	0.016661	0.871	-0.105518	0.303733	0.20261
OTU3523	-0.172161	0.093344	0.016661	0.871	-0.105518	0.303733	0.20261
OTU3525	-0.172161	0.093344	0.016661	0.871	-0.105518	0.303733	0.20261
OTU3762	-0.172161	0.093344	0.016661	0.871	-0.105518	0.303733	0.20261
OTU0762	-0.115885	0.259626	0.060057	0.557328	-0.154796	0.131977	0.202479
OTU1222	0.003241	0.974456	-0.182557	0.075153	0.087498	0.393586	0.202468
OTU0941	0.095938	0.349389	0.176826	0.084716	0.018811	0.853815	0.202053
OTU1269	-0.055269	0.590208	0.173703	0.090438	0.086852	0.397212	0.201918
OTU1330	-0.010527	0.918384	0.176335	0.085662	0.097379	0.342511	0.201712
OTU0842	-0.14462	0.158662	0.076799	0.45413	0.117685	0.251359	0.201651
OTU0227	0.08632	0.400156	0.163499	0.111027	-0.080407	0.433211	0.201615
OTU0833	0.03386	0.740727	-0.086532	0.399667	-0.178707	0.081751	0.201422
OTU0895	-0.167421	0.103017	0.0997	0.330834	-0.050791	0.621341	0.201369
OTU0143	0.125045	0.222926	-0.154957	0.130958	0.028086	0.784279	0.201089
OTU0505	-0.113517	0.26854	0.016066	0.875568	-0.165168	0.10743	0.201059
OTU0798	-0.117495	0.252125	0.132107	0.197879	0.095701	0.350932	0.201038
OTU1628	-0.063165	0.538233	0.189494	0.064435	-0.021055	0.837515	0.200851
OTU0574	-0.006398	0.950274	-0.031148	0.761435	0.198166	0.052937	0.200702
OTU0451	-0.193799	0.058549	0.00624	0.951298	-0.050724	0.621228	0.200424
OTU1115	0.003241	0.974456	0.059412	0.5623	0.191198	0.062009	0.200243
OTU1170	-0.053685	0.600799	0.153649	0.134242	-0.116625	0.255655	0.200228
OTU1276	-0.053685	0.600799	0.153649	0.134242	-0.116625	0.255655	0.200228
OTU1279	-0.053685	0.600799	0.153649	0.134242	-0.116625	0.255655	0.200228
OTU1458	-0.053685	0.600799	0.153649	0.134242	-0.116625	0.255655	0.200228
OTU1584	-0.053685	0.600799	0.153649	0.134242	-0.116625	0.255655	0.200228
OTU1616	-0.053685	0.600799	0.153649	0.134242	-0.116625	0.255655	0.200228
OTU1702	-0.053685	0.600799	0.153649	0.134242	-0.116625	0.255655	0.200228
OTU1854	-0.053685	0.600799	0.153649	0.134242	-0.116625	0.255655	0.200228
OTU1971	-0.053685	0.600799	0.153649	0.134242	-0.116625	0.255655	0.200228
OTU2102	-0.053685	0.600799	0.153649	0.134242	-0.116625	0.255655	0.200228
OTU2152	-0.053685	0.600799	0.153649	0.134242	-0.116625	0.255655	0.200228
OTU2193	-0.053685	0.600799	0.153649	0.134242	-0.116625	0.255655	0.200228
OTU2240	-0.053685	0.600799	0.153649	0.134242	-0.116625	0.255655	0.200228
OTU2245	-0.053685	0.600799	0.153649	0.134242	-0.116625	0.255655	0.200228
OTU2354	-0.053685	0.600799	0.153649	0.134242	-0.116625	0.255655	0.200228
OTU2382	-0.053685	0.600799	0.153649	0.134242	-0.116625	0.255655	0.200228
OTU2485	-0.053685	0.600799	0.153649	0.134242	-0.116625	0.255655	0.200228
OTU2568	-0.053685	0.600799	0.153649	0.134242	-0.116625	0.255655	0.200228
OTU2646	-0.053685	0.600799	0.153649	0.134242	-0.116625	0.255655	0.200228
OTU2715	-0.053685	0.600799	0.153649	0.134242	-0.116625	0.255655	0.200228
OTU2917	-0.053685	0.600799	0.153649	0.134242	-0.116625	0.255655	0.200228
OTU2929	-0.053685	0.600799	0.153649	0.134242	-0.116625	0.255655	0.200228
OTU2951	-0.053685	0.600799	0.153649	0.134242	-0.116625	0.255655	0.200228
OTU2998	-0.053685	0.600799	0.153649	0.134242	-0.116625	0.255655	0.200228
OTU3073	-0.053685	0.600799	0.153649	0.134242	-0.116625	0.255655	0.200228
OTU3101	-0.053685	0.600799	0.153649	0.134242	-0.116625	0.255655	0.200228
OTU3347	-0.053685	0.600799	0.153649	0.134242	-0.116625	0.255655	0.200228
OTU3477	-0.053685	0.600799	0.153649	0.134242	-0.116625	0.255655	0.200228
OTU3485	-0.053685	0.600799	0.153649	0.134242	-0.116625	0.255655	0.200228
OTU0743	0.08205	0.423088	-0.16833	0.101379	0.070208	0.492899	0.19999
OTU1663	0.165808	0.106065	-0.107907	0.293006	0.028951	0.777719	0.199935
OTU0749	-0.084626	0.409465	-0.176271	0.085783	0.041422	0.686409	0.199872
OTU0211	-0.184061	0.072634	-0.055293	0.589964	-0.054673	0.594141	0.199812
OTU0676	0.136656	0.182264	-0.091622	0.37365	0.113362	0.268323	0.199801
OTU0699	-0.054969	0.592114	0.192041	0.060869	0.00229	0.982189	0.199766
OTU1706	-0.142121	0.166049	-0.12633	0.218283	-0.060533	0.555301	0.199554
OTU0819	0.039037	0.703583	0.071495	0.485898	0.181698	0.076439	0.199123
OTU1005	0.031326	0.759815	-0.193359	0.059184	0.035647	0.727966	0.199097
OTU1332	0.039478	0.700314	0.07106	0.488494	0.181599	0.076597	0.198963
OTU1431	0.04211	0.681405	-0.052637	0.608033	0.186863	0.068301	0.198649
OTU1398	0.007896	0.938555	-0.184231	0.072397	0.073692	0.472537	0.19858
OTU0378	0.017857	0.861825	-0.158269	0.122925	0.118414	0.248437	0.198468
OTU1210	0.163113	0.111829	0.109102	0.287477	0.029166	0.775897	0.198393
OTU1681	-0.034214	0.738887	0.015791	0.877579	0.194758	0.057234	0.19837
OTU0492	0.016947	0.868806	-0.052355	0.609848	0.190499	0.06301	0.198288
OTU1167	-0.046449	0.651106	0.109102	0.287477	0.158792	0.121642	0.198181
OTU0954	0.098113	0.338927	0.168458	0.100605	0.035173	0.731734	0.198095
OTU0974	0.098113	0.338927	0.168458	0.100605	0.035173	0.731734	0.198095
OTU1275	0.098113	0.338927	0.168458	0.100605	0.035173	0.731734	0.198095
OTU1322	0.098113	0.338927	0.168458	0.100605	0.035173	0.731734	0.198095
OTU1367	0.098113	0.338927	0.168458	0.100605	0.035173	0.731734	0.198095
OTU1477	0.098113	0.338927	0.168458	0.100605	0.035173	0.731734	0.198095
OTU1491	0.098113	0.338927	0.168458	0.100605	0.035173	0.731734	0.198095
OTU1572	0.098113	0.338927	0.168458	0.100605	0.035173	0.731734	0.198095
OTU1609	0.098113	0.338927	0.168458	0.100605	0.035173	0.731734	0.198095
OTU1672	0.098113	0.338927	0.168458	0.100605	0.035173	0.731734	0.198095
OTU1674	0.098113	0.338927	0.168458	0.100605	0.035173	0.731734	0.198095
OTU1678	0.098113	0.338927	0.168458	0.100605	0.035173	0.731734	0.198095
OTU1701	0.098113	0.338927	0.168458	0.100605	0.035173	0.731734	0.198095
OTU1761	0.098113	0.338927	0.168458	0.100605	0.035173	0.731734	0.198095
OTU1788	0.098113	0.338927	0.168458	0.100605	0.035173	0.731734	0.198095
OTU1817	0.098113	0.338927	0.168458	0.100605	0.035173	0.731734	0.198095
OTU1859	0.098113	0.338927	0.168458	0.100605	0.035173	0.731734	0.198095
OTU1918	0.098113	0.338927	0.168458	0.100605	0.035173	0.731734	0.198095
OTU1937	0.098113	0.338927	0.168458	0.100605	0.035173	0.731734	0.198095
OTU1955	0.098113	0.338927	0.168458	0.100605	0.035173	0.731734	0.198095
OTU2003	0.098113	0.338927	0.168458	0.100605	0.035173	0.731734	0.198095
OTU2099	0.098113	0.338927	0.168458	0.100605	0.035173	0.731734	0.198095
OTU2140	0.098113	0.338927	0.168458	0.100605	0.035173	0.731734	0.198095
OTU2238	0.098113	0.338927	0.168458	0.100605	0.035173	0.731734	0.198095
OTU2252	0.098113	0.338927	0.168458	0.100605	0.035173	0.731734	0.198095
OTU2296	0.098113	0.338927	0.168458	0.100605	0.035173	0.731734	0.198095
OTU2306	0.098113	0.338927	0.168458	0.100605	0.035173	0.731734	0.198095
OTU2358	0.098113	0.338927	0.168458	0.100605	0.035173	0.731734	0.198095
OTU2416	0.098113	0.338927	0.168458	0.100605	0.035173	0.731734	0.198095
OTU2431	0.098113	0.338927	0.168458	0.100605	0.035173	0.731734	0.198095
OTU2443	0.098113	0.338927	0.168458	0.100605	0.035173	0.731734	0.198095
OTU2455	0.098113	0.338927	0.168458	0.100605	0.035173	0.731734	0.198095
OTU2512	0.098113	0.338927	0.168458	0.100605	0.035173	0.731734	0.198095
OTU2595	0.098113	0.338927	0.168458	0.100605	0.035173	0.731734	0.198095
OTU2687	0.098113	0.338927	0.168458	0.100605	0.035173	0.731734	0.198095
OTU2752	0.098113	0.338927	0.168458	0.100605	0.035173	0.731734	0.198095
OTU2806	0.098113	0.338927	0.168458	0.100605	0.035173	0.731734	0.198095
OTU2856	0.098113	0.338927	0.168458	0.100605	0.035173	0.731734	0.198095
OTU2865	0.098113	0.338927	0.168458	0.100605	0.035173	0.731734	0.198095
OTU2909	0.098113	0.338927	0.168458	0.100605	0.035173	0.731734	0.198095
OTU2912	0.098113	0.338927	0.168458	0.100605	0.035173	0.731734	0.198095
OTU3015	0.098113	0.338927	0.168458	0.100605	0.035173	0.731734	0.198095
OTU3064	0.098113	0.338927	0.168458	0.100605	0.035173	0.731734	0.198095
OTU3070	0.098113	0.338927	0.168458	0.100605	0.035173	0.731734	0.198095
OTU3236	0.098113	0.338927	0.168458	0.100605	0.035173	0.731734	0.198095
OTU3281	0.098113	0.338927	0.168458	0.100605	0.035173	0.731734	0.198095
OTU3284	0.098113	0.338927	0.168458	0.100605	0.035173	0.731734	0.198095
OTU3297	0.098113	0.338927	0.168458	0.100605	0.035173	0.731734	0.198095
OTU3339	0.098113	0.338927	0.168458	0.100605	0.035173	0.731734	0.198095
OTU3392	0.098113	0.338927	0.168458	0.100605	0.035173	0.731734	0.198095
OTU3399	0.098113	0.338927	0.168458	0.100605	0.035173	0.731734	0.198095
OTU3478	0.098113	0.338927	0.168458	0.100605	0.035173	0.731734	0.198095
OTU3514	0.098113	0.338927	0.168458	0.100605	0.035173	0.731734	0.198095
OTU3534	0.098113	0.338927	0.168458	0.100605	0.035173	0.731734	0.198095
OTU3588	0.098113	0.338927	0.168458	0.100605	0.035173	0.731734	0.198095
OTU3684	0.098113	0.338927	0.168458	0.100605	0.035173	0.731734	0.198095
OTU3695	0.098113	0.338927	0.168458	0.100605	0.035173	0.731734	0.198095
OTU0726	-0.031233	0.760808	0.169868	0.09779	0.096984	0.344516	0.198082
OTU1122	-0.139348	0.174605	-0.104781	0.307402	0.093979	0.359513	0.198063
OTU1126	-0.007562	0.941606	0.009722	0.92417	-0.19768	0.053627	0.198063
OTU0862	-0.169935	0.097657	0.099526	0.332015	0.019644	0.848159	0.197912
OTU1251	-0.090708	0.376634	0.001851	0.985604	-0.175863	0.08651	0.197887
OTU1517	-0.090708	0.376634	0.001851	0.985604	-0.175863	0.08651	0.197887
OTU1550	-0.090708	0.376634	0.001851	0.985604	-0.175863	0.08651	0.197887
OTU1624	-0.090708	0.376634	0.001851	0.985604	-0.175863	0.08651	0.197887
OTU1692	-0.090708	0.376634	0.001851	0.985604	-0.175863	0.08651	0.197887
OTU2054	-0.090708	0.376634	0.001851	0.985604	-0.175863	0.08651	0.197887
OTU2143	-0.090708	0.376634	0.001851	0.985604	-0.175863	0.08651	0.197887
OTU2236	-0.090708	0.376634	0.001851	0.985604	-0.175863	0.08651	0.197887
OTU2302	-0.090708	0.376634	0.001851	0.985604	-0.175863	0.08651	0.197887
OTU2370	-0.090708	0.376634	0.001851	0.985604	-0.175863	0.08651	0.197887
OTU2401	-0.090708	0.376634	0.001851	0.985604	-0.175863	0.08651	0.197887
OTU2427	-0.090708	0.376634	0.001851	0.985604	-0.175863	0.08651	0.197887
OTU2474	-0.090708	0.376634	0.001851	0.985604	-0.175863	0.08651	0.197887
OTU2569	-0.090708	0.376634	0.001851	0.985604	-0.175863	0.08651	0.197887
OTU2705	-0.090708	0.376634	0.001851	0.985604	-0.175863	0.08651	0.197887
OTU2866	-0.090708	0.376634	0.001851	0.985604	-0.175863	0.08651	0.197887
OTU2879	-0.090708	0.376634	0.001851	0.985604	-0.175863	0.08651	0.197887
OTU2894	-0.090708	0.376634	0.001851	0.985604	-0.175863	0.08651	0.197887
OTU3048	-0.090708	0.376634	0.001851	0.985604	-0.175863	0.08651	0.197887
OTU3087	-0.090708	0.376634	0.001851	0.985604	-0.175863	0.08651	0.197887
OTU3093	-0.090708	0.376634	0.001851	0.985604	-0.175863	0.08651	0.197887
OTU3311	-0.090708	0.376634	0.001851	0.985604	-0.175863	0.08651	0.197887
OTU3366	-0.090708	0.376634	0.001851	0.985604	-0.175863	0.08651	0.197887
OTU3416	-0.090708	0.376634	0.001851	0.985604	-0.175863	0.08651	0.197887
OTU3462	-0.090708	0.376634	0.001851	0.985604	-0.175863	0.08651	0.197887
OTU3520	-0.090708	0.376634	0.001851	0.985604	-0.175863	0.08651	0.197887
OTU3677	-0.090708	0.376634	0.001851	0.985604	-0.175863	0.08651	0.197887
OTU3764	-0.090708	0.376634	0.001851	0.985604	-0.175863	0.08651	0.197887
OTU0110	-0.089012	0.385623	0.047639	0.642417	0.170105	0.097321	0.197809
OTU0758	0.134404	0.190192	0.14453	0.158922	0.006548	0.949111	0.197475
OTU0854	0.129116	0.208221	0.107199	0.296092	-0.103802	0.311665	0.197326
OTU1113	0.078856	0.441944	0.167434	0.102651	-0.068054	0.50748	0.197189
OTU0183	0.083304	0.416824	-0.135137	0.187788	0.116625	0.255655	0.196984
OTU0305	0.083304	0.416824	-0.135137	0.187788	0.116625	0.255655	0.196984
OTU0622	0.083304	0.416824	-0.135137	0.187788	0.116625	0.255655	0.196984
OTU0813	0.083304	0.416824	-0.135137	0.187788	0.116625	0.255655	0.196984
OTU1521	0.083304	0.416824	-0.135137	0.187788	0.116625	0.255655	0.196984
OTU1930	0.083304	0.416824	-0.135137	0.187788	0.116625	0.255655	0.196984
OTU2402	0.083304	0.416824	-0.135137	0.187788	0.116625	0.255655	0.196984
OTU2895	0.083304	0.416824	-0.135137	0.187788	0.116625	0.255655	0.196984
OTU2974	0.083304	0.416824	-0.135137	0.187788	0.116625	0.255655	0.196984
OTU3224	0.083304	0.416824	-0.135137	0.187788	0.116625	0.255655	0.196984
OTU3432	0.083304	0.416824	-0.135137	0.187788	0.116625	0.255655	0.196984
OTU3495	0.083304	0.416824	-0.135137	0.187788	0.116625	0.255655	0.196984
OTU3548	0.083304	0.416824	-0.135137	0.187788	0.116625	0.255655	0.196984
OTU1401	0.116625	0.255655	0.157351	0.125111	-0.009256	0.928116	0.196078
OTU1403	0.116625	0.255655	0.157351	0.125111	-0.009256	0.928116	0.196078
OTU1474	0.116625	0.255655	0.157351	0.125111	-0.009256	0.928116	0.196078
OTU1773	0.116625	0.255655	0.157351	0.125111	-0.009256	0.928116	0.196078
OTU2179	0.116625	0.255655	0.157351	0.125111	-0.009256	0.928116	0.196078
OTU2264	0.116625	0.255655	0.157351	0.125111	-0.009256	0.928116	0.196078
OTU2373	0.116625	0.255655	0.157351	0.125111	-0.009256	0.928116	0.196078
OTU2523	0.116625	0.255655	0.157351	0.125111	-0.009256	0.928116	0.196078
OTU2544	0.116625	0.255655	0.157351	0.125111	-0.009256	0.928116	0.196078
OTU2561	0.116625	0.255655	0.157351	0.125111	-0.009256	0.928116	0.196078
OTU2563	0.116625	0.255655	0.157351	0.125111	-0.009256	0.928116	0.196078
OTU2747	0.116625	0.255655	0.157351	0.125111	-0.009256	0.928116	0.196078
OTU3054	0.116625	0.255655	0.157351	0.125111	-0.009256	0.928116	0.196078
OTU3164	0.116625	0.255655	0.157351	0.125111	-0.009256	0.928116	0.196078
OTU3575	0.116625	0.255655	0.157351	0.125111	-0.009256	0.928116	0.196078
OTU3617	0.116625	0.255655	0.157351	0.125111	-0.009256	0.928116	0.196078
OTU3735	0.116625	0.255655	0.157351	0.125111	-0.009256	0.928116	0.196078
OTU1123	-0.085337	0.40586	-0.176075	0.086258	-0.011882	0.90816	0.196026
OTU1540	0.068494	0.504391	-0.149946	0.143879	0.105518	0.303733	0.195728
OTU1843	0.068494	0.504391	-0.149946	0.143879	0.105518	0.303733	0.195728
OTU1928	0.068494	0.504391	-0.149946	0.143879	0.105518	0.303733	0.195728
OTU2125	0.068494	0.504391	-0.149946	0.143879	0.105518	0.303733	0.195728
OTU2169	0.068494	0.504391	-0.149946	0.143879	0.105518	0.303733	0.195728
OTU2910	0.068494	0.504391	-0.149946	0.143879	0.105518	0.303733	0.195728
OTU3067	0.068494	0.504391	-0.149946	0.143879	0.105518	0.303733	0.195728
OTU3069	0.068494	0.504391	-0.149946	0.143879	0.105518	0.303733	0.195728
OTU3086	0.068494	0.504391	-0.149946	0.143879	0.105518	0.303733	0.195728
OTU3162	0.068494	0.504391	-0.149946	0.143879	0.105518	0.303733	0.195728
OTU3216	0.068494	0.504391	-0.149946	0.143879	0.105518	0.303733	0.195728
OTU3318	0.068494	0.504391	-0.149946	0.143879	0.105518	0.303733	0.195728
OTU3319	0.068494	0.504391	-0.149946	0.143879	0.105518	0.303733	0.195728
OTU3458	0.068494	0.504391	-0.149946	0.143879	0.105518	0.303733	0.195728
OTU1165	-0.042711	0.677196	0.079253	0.439839	-0.173721	0.090413	0.195664
OTU1335	-0.047374	0.644381	0.189494	0.064435	-0.010527	0.918384	0.19561
OTU1470	-0.092115	0.369374	0.16844	0.100634	-0.036846	0.719611	0.195486
OTU0835	-0.077142	0.452117	0.179259	0.080543	-0.004496	0.965048	0.195205
OTU1676	0.178967	0.081038	0.010527	0.918172	0.076324	0.456871	0.194847
OTU0233	0.178381	0.08206	0.008252	0.935898	0.077636	0.44923	0.194719
OTU0870	-0.091628	0.371814	0.094216	0.358461	0.143405	0.162191	0.194518
OTU1086	-0.033487	0.744499	0.184717	0.071569	0.05077	0.620451	0.194472
OTU0393	-0.040447	0.693413	0.127791	0.212929	0.140772	0.170039	0.194379
OTU0456	-0.000881	0.99315	0.136101	0.184658	0.138215	0.177931	0.193979
OTU0768	0.091343	0.373306	0.170514	0.096521	0.010774	0.916369	0.193738
OTU1623	-0.018423	0.857606	-0.163176	0.111785	0.102643	0.317061	0.193653
OTU0681	0.047374	0.64419	-0.086852	0.397361	0.165808	0.106065	0.193079
OTU1618	-0.010527	0.918384	0.192126	0.060748	0.015791	0.877579	0.193061
OTU1014	0.14799	0.14912	-0.065893	0.521059	-0.104781	0.307402	0.19293
OTU0313	-0.14243	0.165066	0.129826	0.205733	-0.001932	0.984975	0.19273
OTU0882	-0.155217	0.130314	-0.110505	0.28145	-0.028401	0.781922	0.19264
OTU1409	-0.097379	0.342647	0.147385	0.150837	0.076324	0.456871	0.192433
OTU0993	-0.105132	0.305506	-0.1607	0.117277	-0.009951	0.922732	0.192292
OTU0387	-0.026708	0.794616	0.190258	0.063351	0.004588	0.96433	0.192178
OTU1707	-0.136857	0.182299	0.039478	0.700314	-0.128962	0.208841	0.192144
OTU1133	0.124225	0.225875	0.145829	0.155144	-0.011882	0.90816	0.191935
OTU1544	-0.121066	0.238078	0.089483	0.383065	0.118434	0.248327	0.191549
OTU1114	0.068054	0.506918	0.176075	0.086098	0.031326	0.759815	0.191351
OTU0756	0.008562	0.933495	0.122057	0.234179	0.147017	0.151874	0.191272
OTU0625	0.004057	0.968456	0.182192	0.07563	0.057816	0.573083	0.191188
OTU0727	-0.021147	0.838116	0.107426	0.2945	-0.156487	0.1278	0.190987
OTU1023	-0.145829	0.155399	0.122064	0.234047	-0.014043	0.891494	0.190691
OTU1542	-0.002632	0.979642	-0.181599	0.076642	0.057901	0.572446	0.190624
OTU0608	-0.173365	0.091075	0.052591	0.608236	-0.058405	0.569179	0.190348
OTU1465	-0.086852	0.397361	0.142121	0.165967	0.092115	0.369232	0.190333
OTU1044	0.061297	0.550206	-0.150776	0.141676	0.09858	0.336634	0.190286
OTU1454	0.034214	0.738685	0.186863	0.068301	-0.010527	0.918384	0.190261
OTU1534	-0.018423	0.857606	0.186863	0.068301	0.028951	0.777719	0.189987
OTU0540	0.149946	0.143879	-0.068494	0.504391	-0.094411	0.357467	0.18997
OTU0594	0.149946	0.143879	-0.068494	0.504391	-0.094411	0.357467	0.18997
OTU0868	0.149946	0.143879	-0.068494	0.504391	-0.094411	0.357467	0.18997
OTU0958	0.149946	0.143879	-0.068494	0.504391	-0.094411	0.357467	0.18997
OTU1161	0.149946	0.143879	-0.068494	0.504391	-0.094411	0.357467	0.18997
OTU1789	0.149946	0.143879	-0.068494	0.504391	-0.094411	0.357467	0.18997
OTU2069	0.149946	0.143879	-0.068494	0.504391	-0.094411	0.357467	0.18997
OTU2184	0.149946	0.143879	-0.068494	0.504391	-0.094411	0.357467	0.18997
OTU2472	0.149946	0.143879	-0.068494	0.504391	-0.094411	0.357467	0.18997
OTU2547	0.149946	0.143879	-0.068494	0.504391	-0.094411	0.357467	0.18997
OTU2851	0.149946	0.143879	-0.068494	0.504391	-0.094411	0.357467	0.18997
OTU3391	0.149946	0.143879	-0.068494	0.504391	-0.094411	0.357467	0.18997
OTU3459	0.149946	0.143879	-0.068494	0.504391	-0.094411	0.357467	0.18997
OTU3537	0.149946	0.143879	-0.068494	0.504391	-0.094411	0.357467	0.18997
OTU3638	0.149946	0.143879	-0.068494	0.504391	-0.094411	0.357467	0.18997
OTU3712	0.149946	0.143879	-0.068494	0.504391	-0.094411	0.357467	0.18997
OTU1226	0.031326	0.759815	-0.182557	0.075153	0.042128	0.681076	0.189955
OTU0590	-0.150038	0.143635	-0.110166	0.282929	-0.037442	0.715157	0.189868
OTU0586	-0.185487	0.070419	0.023994	0.81503	-0.032434	0.751968	0.189824
OTU0662	0.176483	0.085407	-0.066103	0.519388	-0.020571	0.841086	0.189576
OTU0531	0.084522	0.410045	0.166753	0.104097	0.030264	0.76801	0.189384
OTU1281	0.086852	0.397212	0.107907	0.292883	0.128962	0.208745	0.189257
OTU0902	0.177093	0.084331	0.033938	0.740804	-0.057075	0.578004	0.189133
OTU0865	0.107224	0.295675	-0.114749	0.263924	0.105343	0.304221	0.189107
OTU0771	-0.14174	0.167122	0.115953	0.258406	0.044666	0.663305	0.188495
OTU1575	-0.078956	0.441661	-0.165808	0.106122	0.04211	0.681405	0.188413
OTU1688	-0.165808	0.106122	-0.063165	0.538233	-0.063165	0.538233	0.18834
OTU1139	-0.022685	0.825381	-0.003241	0.975156	0.186877	0.068258	0.188277
OTU0273	-0.140117	0.172037	-0.12567	0.220622	0.000547	0.995749	0.188217
OTU1229	0.176335	0.085662	0.034214	0.738685	-0.055269	0.590208	0.187935
OTU0961	0.097429	0.342308	0.123033	0.230459	0.102802	0.31635	0.18761
OTU0850	-0.122501	0.232482	0.141605	0.167527	0.00405	0.968509	0.187283
OTU0874	-0.015049	0.884171	-0.180589	0.078535	-0.047028	0.647462	0.187217
OTU1046	0.029854	0.771069	0.18359	0.073374	-0.020149	0.844305	0.18709
OTU0463	0.106089	0.301126	-0.152717	0.136619	0.019596	0.848525	0.186979
OTU1694	0.015791	0.877579	0.11317	0.269975	0.147385	0.150837	0.186492
OTU0641	-0.139327	0.174466	0.005265	0.959071	0.123846	0.227392	0.186488
OTU1396	-0.097379	0.342647	0.157912	0.123759	0.018423	0.857396	0.186436
OTU1185	0.150227	0.143129	-0.075881	0.459543	-0.080076	0.435108	0.186382
OTU0972	-0.039968	0.697229	0.020524	0.841126	-0.180396	0.078729	0.185907
OTU0700	-0.005017	0.961001	0.149679	0.144595	0.109737	0.284805	0.185664
OTU1439	-0.149946	0.143879	-0.061089	0.55156	-0.090708	0.376634	0.185591
OTU1638	-0.149946	0.143879	-0.061089	0.55156	-0.090708	0.376634	0.185591
OTU1962	-0.149946	0.143879	-0.061089	0.55156	-0.090708	0.376634	0.185591
OTU2000	-0.149946	0.143879	-0.061089	0.55156	-0.090708	0.376634	0.185591
OTU2036	-0.149946	0.143879	-0.061089	0.55156	-0.090708	0.376634	0.185591
OTU2191	-0.149946	0.143879	-0.061089	0.55156	-0.090708	0.376634	0.185591
OTU2439	-0.149946	0.143879	-0.061089	0.55156	-0.090708	0.376634	0.185591
OTU2634	-0.149946	0.143879	-0.061089	0.55156	-0.090708	0.376634	0.185591
OTU2719	-0.149946	0.143879	-0.061089	0.55156	-0.090708	0.376634	0.185591
OTU2754	-0.149946	0.143879	-0.061089	0.55156	-0.090708	0.376634	0.185591
OTU2765	-0.149946	0.143879	-0.061089	0.55156	-0.090708	0.376634	0.185591
OTU3255	-0.149946	0.143879	-0.061089	0.55156	-0.090708	0.376634	0.185591
OTU3271	-0.149946	0.143879	-0.061089	0.55156	-0.090708	0.376634	0.185591
OTU3301	-0.149946	0.143879	-0.061089	0.55156	-0.090708	0.376634	0.185591
OTU3587	-0.149946	0.143879	-0.061089	0.55156	-0.090708	0.376634	0.185591
OTU0467	0.038875	0.704757	0.116625	0.255655	0.138839	0.17598	0.185443
OTU0561	0.038875	0.704757	0.116625	0.255655	0.138839	0.17598	0.185443
OTU0797	0.038875	0.704757	0.116625	0.255655	0.138839	0.17598	0.185443
OTU0859	0.038875	0.704757	0.116625	0.255655	0.138839	0.17598	0.185443
OTU0883	0.038875	0.704757	0.116625	0.255655	0.138839	0.17598	0.185443
OTU0907	0.038875	0.704757	0.116625	0.255655	0.138839	0.17598	0.185443
OTU0964	0.038875	0.704757	0.116625	0.255655	0.138839	0.17598	0.185443
OTU1067	0.038875	0.704757	0.116625	0.255655	0.138839	0.17598	0.185443
OTU1095	0.038875	0.704757	0.116625	0.255655	0.138839	0.17598	0.185443
OTU1111	0.038875	0.704757	0.116625	0.255655	0.138839	0.17598	0.185443
OTU1162	0.038875	0.704757	0.116625	0.255655	0.138839	0.17598	0.185443
OTU1220	0.038875	0.704757	0.116625	0.255655	0.138839	0.17598	0.185443
OTU1243	0.038875	0.704757	0.116625	0.255655	0.138839	0.17598	0.185443
OTU1294	0.038875	0.704757	0.116625	0.255655	0.138839	0.17598	0.185443
OTU1297	0.038875	0.704757	0.116625	0.255655	0.138839	0.17598	0.185443
OTU1302	0.038875	0.704757	0.116625	0.255655	0.138839	0.17598	0.185443
OTU1416	0.038875	0.704757	0.116625	0.255655	0.138839	0.17598	0.185443
OTU1451	0.038875	0.704757	0.116625	0.255655	0.138839	0.17598	0.185443
OTU1489	0.038875	0.704757	0.116625	0.255655	0.138839	0.17598	0.185443
OTU1499	0.038875	0.704757	0.116625	0.255655	0.138839	0.17598	0.185443
OTU1574	0.038875	0.704757	0.116625	0.255655	0.138839	0.17598	0.185443
OTU1612	0.038875	0.704757	0.116625	0.255655	0.138839	0.17598	0.185443
OTU1617	0.038875	0.704757	0.116625	0.255655	0.138839	0.17598	0.185443
OTU1677	0.038875	0.704757	0.116625	0.255655	0.138839	0.17598	0.185443
OTU1695	0.038875	0.704757	0.116625	0.255655	0.138839	0.17598	0.185443
OTU1708	0.038875	0.704757	0.116625	0.255655	0.138839	0.17598	0.185443
OTU1724	0.038875	0.704757	0.116625	0.255655	0.138839	0.17598	0.185443
OTU1860	0.038875	0.704757	0.116625	0.255655	0.138839	0.17598	0.185443
OTU1910	0.038875	0.704757	0.116625	0.255655	0.138839	0.17598	0.185443
OTU1967	0.038875	0.704757	0.116625	0.255655	0.138839	0.17598	0.185443
OTU1970	0.038875	0.704757	0.116625	0.255655	0.138839	0.17598	0.185443
OTU2005	0.038875	0.704757	0.116625	0.255655	0.138839	0.17598	0.185443
OTU2015	0.038875	0.704757	0.116625	0.255655	0.138839	0.17598	0.185443
OTU2144	0.038875	0.704757	0.116625	0.255655	0.138839	0.17598	0.185443
OTU2151	0.038875	0.704757	0.116625	0.255655	0.138839	0.17598	0.185443
OTU2216	0.038875	0.704757	0.116625	0.255655	0.138839	0.17598	0.185443
OTU2250	0.038875	0.704757	0.116625	0.255655	0.138839	0.17598	0.185443
OTU2277	0.038875	0.704757	0.116625	0.255655	0.138839	0.17598	0.185443
OTU2318	0.038875	0.704757	0.116625	0.255655	0.138839	0.17598	0.185443
OTU2481	0.038875	0.704757	0.116625	0.255655	0.138839	0.17598	0.185443
OTU2527	0.038875	0.704757	0.116625	0.255655	0.138839	0.17598	0.185443
OTU2585	0.038875	0.704757	0.116625	0.255655	0.138839	0.17598	0.185443
OTU2586	0.038875	0.704757	0.116625	0.255655	0.138839	0.17598	0.185443
OTU2618	0.038875	0.704757	0.116625	0.255655	0.138839	0.17598	0.185443
OTU2709	0.038875	0.704757	0.116625	0.255655	0.138839	0.17598	0.185443
OTU2724	0.038875	0.704757	0.116625	0.255655	0.138839	0.17598	0.185443
OTU2745	0.038875	0.704757	0.116625	0.255655	0.138839	0.17598	0.185443
OTU2773	0.038875	0.704757	0.116625	0.255655	0.138839	0.17598	0.185443
OTU2840	0.038875	0.704757	0.116625	0.255655	0.138839	0.17598	0.185443
OTU2863	0.038875	0.704757	0.116625	0.255655	0.138839	0.17598	0.185443
OTU2881	0.038875	0.704757	0.116625	0.255655	0.138839	0.17598	0.185443
OTU2885	0.038875	0.704757	0.116625	0.255655	0.138839	0.17598	0.185443
OTU2889	0.038875	0.704757	0.116625	0.255655	0.138839	0.17598	0.185443
OTU2995	0.038875	0.704757	0.116625	0.255655	0.138839	0.17598	0.185443
OTU2997	0.038875	0.704757	0.116625	0.255655	0.138839	0.17598	0.185443
OTU3057	0.038875	0.704757	0.116625	0.255655	0.138839	0.17598	0.185443
OTU3078	0.038875	0.704757	0.116625	0.255655	0.138839	0.17598	0.185443
OTU3110	0.038875	0.704757	0.116625	0.255655	0.138839	0.17598	0.185443
OTU3122	0.038875	0.704757	0.116625	0.255655	0.138839	0.17598	0.185443
OTU3123	0.038875	0.704757	0.116625	0.255655	0.138839	0.17598	0.185443
OTU3203	0.038875	0.704757	0.116625	0.255655	0.138839	0.17598	0.185443
OTU3253	0.038875	0.704757	0.116625	0.255655	0.138839	0.17598	0.185443
OTU3431	0.038875	0.704757	0.116625	0.255655	0.138839	0.17598	0.185443
OTU3445	0.038875	0.704757	0.116625	0.255655	0.138839	0.17598	0.185443
OTU3460	0.038875	0.704757	0.116625	0.255655	0.138839	0.17598	0.185443
OTU3517	0.038875	0.704757	0.116625	0.255655	0.138839	0.17598	0.185443
OTU3527	0.038875	0.704757	0.116625	0.255655	0.138839	0.17598	0.185443
OTU3528	0.038875	0.704757	0.116625	0.255655	0.138839	0.17598	0.185443
OTU3566	0.038875	0.704757	0.116625	0.255655	0.138839	0.17598	0.185443
OTU3626	0.038875	0.704757	0.116625	0.255655	0.138839	0.17598	0.185443
OTU3729	0.038875	0.704757	0.116625	0.255655	0.138839	0.17598	0.185443
OTU1108	-0.15015	0.143515	-0.102621	0.317488	0.035647	0.727966	0.185329
OTU1360	0.144753	0.158265	0.08422	0.411669	-0.078956	0.441661	0.18515
OTU1445	0.144753	0.158265	0.08422	0.411669	-0.078956	0.441661	0.18515
OTU1307	0	0.999893	-0.142121	0.166049	0.118434	0.248327	0.185
OTU0479	-0.162201	0.113892	0.011027	0.914411	0.087826	0.391983	0.184781
OTU1050	-0.020363	0.842674	0.127732	0.213139	0.131435	0.200171	0.184405
OTU1652	-0.020363	0.842674	0.127732	0.213139	0.131435	0.200171	0.184405
OTU1745	-0.020363	0.842674	0.127732	0.213139	0.131435	0.200171	0.184405
OTU1771	-0.020363	0.842674	0.127732	0.213139	0.131435	0.200171	0.184405
OTU1852	-0.020363	0.842674	0.127732	0.213139	0.131435	0.200171	0.184405
OTU1973	-0.020363	0.842674	0.127732	0.213139	0.131435	0.200171	0.184405
OTU2001	-0.020363	0.842674	0.127732	0.213139	0.131435	0.200171	0.184405
OTU2035	-0.020363	0.842674	0.127732	0.213139	0.131435	0.200171	0.184405
OTU2199	-0.020363	0.842674	0.127732	0.213139	0.131435	0.200171	0.184405
OTU2336	-0.020363	0.842674	0.127732	0.213139	0.131435	0.200171	0.184405
[truncated: 1,823 more rows]
