# Supplementary material for: The Bacterial Community Diversity of Bathroom Hot Tap Water Was Significantly Lower Than That of Cold Tap and Shower Water
Source: Front Microbiol. 2021 Apr 23;12:625324. doi: 10.3389/fmicb.2021.625324 (PMC8102780; doi:10.3389/fmicb.2021.625324)
Supplement: Supplementary file 1 [file Presentation_1.zip › Supplementary material for the Proof/Table S15 Classes Moved Samples in NMDS.xlsx]

## Sheet: Table S15 Classes moved samples
Class	The correlation coefficient between each class and NMDS 1	p-value for the correlation coefficient between each class and NMDS 1	The correlation coefficient between each class and NMDS 2	p-value for the correlation coefficient between each class and NMDS 2	The correlation coefficient between each class and NMDS 3	p-value for the correlation coefficient between each class and NMDS 3	Length*
Actinobacteria	0.246962	0.015278	-0.81995	0	0.636559	0	1.06701	*: Sorted according to the descending order of length, top to bottom.
Gammaproteobacteria	-0.221915	0.02978	0.148759	0.147079	-0.899264	0	0.93811
Gemmatimonadetes	-0.725924	0	0.449714	4e-06	-0.286683	0.004629	0.900775
Deltaproteobacteria	-0.123011	0.230543	0.763808	0	-0.085478	0.404769	0.778358
Chlamydiae	-0.145333	0.156621	0.755087	0	0.027787	0.786522	0.769448
Bacteroidia	-0.153478	0.134675	0.480381	1e-06	-0.502927	0	0.71222
Verrucomicrobiae	-0.000846	0.993419	0.686506	0	-0.08012	0.434852	0.691166
Alphaproteobacteria	-0.424254	1.6e-05	0.473766	1e-06	0.126763	0.216631	0.648471
Babeliae	-0.245273	0.016014	0.547229	0	-0.223467	0.028626	0.639966
Melainabacteria	0.104532	0.308271	0.583705	0	0.226645	0.026381	0.634828
Planctomycetacia	0.083996	0.412961	0.598299	0	0.187571	0.067247	0.632613
Acidobacteriia	0.00253	0.980324	0.588367	0	0.151322	0.140239	0.60752
Leptospirae	0.153316	0.135086	0.56488	0	0.155922	0.128576	0.605728
Phycisphaerae	0.232939	0.022375	0.523587	0	0.056254	0.583489	0.575819
Nitrospira	-0.017509	0.864491	0.53622	0	0.196805	0.054622	0.571463
Rubrobacteria	0.408394	3.6e-05	-0.010835	0.915894	-0.388078	9.4e-05	0.563478
Blastocatellia_(Subgroup_4)	0.125461	0.221388	0.479777	1e-06	0.147652	0.150112	0.517424
OM190	-0.009901	0.923121	0.458622	3e-06	0.139059	0.175295	0.479343
Fusobacteriia	0.257685	0.011255	-0.204011	0.046182	0.27808	0.006083	0.430523
Bacilli	0.276667	0.006358	0.049314	0.630766	0.315599	0.001735	0.422586
Clostridia	0.03389	0.741162	0.342256	0.000642	0.225396	0.027245	0.411207
Thermoleophilia	-0.071617	0.485154	0.271294	0.007503	0.265044	0.009062	0.385977
Elusimicrobia	0.049942	0.626421	0.369548	0.000211	0.08017	0.434569	0.381428
Subgroup_6	-0.048056	0.639503	0.279328	0.00585	0.230004	0.024173	0.365014
Oxyphotobacteria	0.105145	0.305443	0.141119	0.16899	0.302501	0.002739	0.349967
Campylobacteria	-0.141431	0.168049	0.230903	0.02361	0.088735	0.387104	0.284944
Proteobacteria_unclassified	0.065403	0.523816	0.214515	0.035837	-0.16798	0.101574	0.280199
Bacteria_unclassified	-0.021843	0.831406	0.256614	0.01161	0.000954	0.992579	0.257544
Actinobacteria_unclassified	0.175863	0.08651	0.005554	0.956832	-0.161054	0.116472	0.238531
uncultured	0.172161	0.093344	0.009256	0.928116	-0.157351	0.125111	0.233419
Deinococci	0.161054	0.116472	0.012958	0.899493	-0.168458	0.100605	0.233419
Schekmanbacteria_cl	0.164756	0.108309	0.161054	0.116472	-0.035173	0.731734	0.233066
Gitt-GS-136	-0.068494	0.504391	0.120327	0.240873	0.175863	0.08651	0.223826
Acidimicrobiia	-0.068429	0.504907	0.202654	0.04768	0.026319	0.797455	0.215508
Negativicutes	0.163164	0.111761	-0.024457	0.811587	-0.134441	0.190072	0.212826
Erysipelotrichia	-0.194758	0.05727	-0.028951	0.777924	-0.073692	0.472702	0.210237
WPS-2_cl	-0.010527	0.918384	0.176335	0.085662	0.097379	0.342511	0.201712
Spirochaetia	0.039037	0.703583	0.071495	0.485898	0.181698	0.076439	0.199123
Chloroflexia	-0.023687	0.817529	-0.136857	0.182299	0.128962	0.208745	0.189531
Coriobacteriia	0.147568	0.150344	0.047975	0.64007	0.102434	0.318085	0.185932
Subgroup_17	0.038875	0.704757	0.116625	0.255655	0.138839	0.17598	0.185443
Nitriliruptoria	0.038875	0.704757	0.116625	0.255655	0.138839	0.17598	0.185443
Sericytochromatia	-0.03147	0.759046	-0.127732	0.213139	0.075899	0.459439	0.151877
MB-A2-108	-0.031882	0.755991	0.020094	0.844724	0.144251	0.159728	0.149093
Cyanobacteria_unclassified	0.107537	0.294574	0.096534	0.34676	-0.013299	0.896867	0.14512
Holophagae	0.075899	0.459439	-0.064792	0.527706	-0.068494	0.504391	0.121037
Anaerolineae	0.026319	0.797455	0.018423	0.857396	-0.107907	0.293006	0.112587
Fimbriimonadia	-0.086852	0.397361	-0.023687	0.817529	0.050005	0.625904	0.10298
KD4-96	-0.010103	0.921555	-0.002588	0.979878	0.091223	0.373932	0.091817
Parcubacteria	0.04628	0.651932	-0.027768	0.786662	-0.072196	0.48163	0.09014
Synergistia	-0.049982	0.626141	-0.020363	0.842674	0.027768	0.786662	0.060695
We assigned each contig to a class and identified 51 unique classes from all water samples. We then calculated the number of contigs in each class for each sample to generate a *.shared file. We finally used the *shared file in a corr.axes command with Mothur to calculate the correlation coefficient between the relative abundance of each class and each axis of the 3D NMDS ordination plot. For eac…
