# Supplementary material for: The Bacterial Community Diversity of Bathroom Hot Tap Water Was Significantly Lower Than That of Cold Tap and Shower Water
Source: Front Microbiol. 2021 Apr 23;12:625324. doi: 10.3389/fmicb.2021.625324 (PMC8102780; doi:10.3389/fmicb.2021.625324)
Supplement: Supplementary file 1 [file Presentation_1.zip › Supplementary material for the Proof/Table S2 Ave. Daily Ambient Temp.xlsx]

## Sheet: Daily Ambient Temp.
Sampling date	Daily average ambient temperature (°F)	Daily average ambient temperature (°C)
2012-03-28	64	17.7778
2012-04-24	50	10
2012-05-23	67	19.4444
2012-06-27	72	22.2222
2012-07-25	87	30.5556
2012-08-29	76	24.4444
2012-09-26	69	20.5556
2012-10-24	68	20
2012-11-28	33	0.555556
2012-12-27	29	-1.66667
2013-01-30	50	10
2013-02-27	37	2.77778
2013-03-27	37	2.77778
2013-04-23	59	15
2013-06-05	71	21.6667
2013-07-25	69	20.5556
Source: https://www.weather.gov/iln/lcd_archive
