# Supplementary material for: The Bacterial Community Diversity of Bathroom Hot Tap Water Was Significantly Lower Than That of Cold Tap and Shower Water
Source: Front Microbiol. 2021 Apr 23;12:625324. doi: 10.3389/fmicb.2021.625324 (PMC8102780; doi:10.3389/fmicb.2021.625324)
Supplement: Supplementary file 1 [file Presentation_1.zip › Supplementary material for the Proof/Table S3 Contigs in each OTU of each Sample.xlsx]

## Sheet: Number of contigs in OTUs
Sample ID*	Number of contigs	Number of contigs	Number of contigs	Number of contigs	Number of contigs	Number of contigs	Number of contigs	Number of contigs	Number of contigs	Number of contigs	Number of contigs	Number of contigs	Number of contigs	Number of contigs	Number of contigs	Number of contigs	Number of contigs	Number of contigs	Number of contigs	Number of contigs	Number of contigs	Number of contigs	Number of contigs	Number of contigs	Number of contigs	Number of contigs	Number of contigs	Number of contigs	Number of contigs	Number of contigs	Number of contigs	Number of contigs	Number of contigs	Number of contigs	Number of contigs	Number of contigs	Number of contigs	Number of contigs	Number of contigs	Number of contigs	Number of contigs	Number of contigs	Number of contigs	Number of contigs	Number of contigs	Number of contigs	Number of contigs	Number of contigs	Number of contigs
	OTU0001	OTU0002	OTU0003	OTU0004	OTU0005	OTU0006	OTU0007	OTU0008	OTU0009	OTU0010	OTU0011	OTU0012	OTU0013	OTU0014	OTU0015	OTU0016	OTU0017	OTU0018	OTU0019	OTU0020	OTU0021	OTU0022	OTU0023	OTU0024	OTU0025	OTU0026	OTU0027	OTU0028	OTU0029	OTU0030	OTU0031	OTU0032	OTU0033	OTU0034	OTU0035	OTU0036	OTU0037	OTU0038	OTU0039	OTU0040	OTU0041	OTU0042	OTU0043	OTU0044	OTU0045	OTU0046	OTU0047	OTU0048	OTU0049
CD1012	9938	4210	1569	247	500	10	531	104	124	3636	76	228	460	29	32	44	316	4	357	388	157	13	13	38	150	1	11	11	5	132	125	48	5	0	12	94	0	112	47	0	14	35	0	215	307	37	3	0	0
CD1112	577	186	127	78	802	6383	591	26	167	404	20	9	3613	1	1	4036	119	11	57	820	26	76	1	112	38	1234	282	4	3	17	91	0	38	0	91	9	0	16	279	2	1	13	0	130	24	326	5	0	0
CD113	2019	2169	2169	350	477	5588	318	195	467	358	24	145	102	111	1	50	330	92	56	1305	70	244	10	310	46	148	40	4	58	33	96	2	53	1	39	31	0	27	42	11	7	27	0	68	1	168	19	1	0
CD1212	98	225	124	30	178	1114	36	33	2856	85	15	17	902	13	1	3867	117	58	26	372	14	18	11	1235	9	1132	117	2	30	13	149	1	912	1181	73	2	0	3	97	4	0	30	0	10	5	63	5	2	0
CD213	4385	1698	1795	458	2423	8	120	373	179	9	15	949	352	429	1	2	432	32	324	1	718	59	0	83	375	0	28	15	48	219	22	0	1	0	24	115	0	38	119	33	48	0	0	0	0	0	33	479	0
CD312	22033	2	75	68	191	4	1	0	1	116	242	1	0	1	17	1	0	0	78	1	2	1	0	0	1	0	0	3588	0	0	0	81	0	0	70	0	14	77	0	13	1	0	25	0	1	0	39	0	0
CD313	724	171	166	155	1603	5320	350	6	365	1890	31	42	1002	52	9	385	344	29	192	1090	238	47	6	776	77	33	1464	5	37	22	259	5	103	3	37	55	0	26	158	65	8	805	0	41	6	40	10	18	0
CD412	10459	1075	139	215	2311	3372	708	126	12	1449	57	72	438	28	0	146	608	49	84	332	35	74	3	93	16	9	334	28	7	101	16	3	26	0	45	17	0	56	143	81	26	86	3	16	25	149	4	1	0
CD413	4815	876	1031	78	2143	3479	210	0	484	2764	52	83	1214	122	2	341	369	60	467	830	661	33	1	239	248	8	315	52	34	132	82	7	78	0	40	68	0	102	64	170	29	349	0	55	4	10	2	5	0
CD512	8135	424	190	1127	1497	2450	417	190	12	2248	521	75	728	59	207	63	349	16	83	225	79	25	7	57	7	15	117	26	1	10	4	60	16	0	79	38	0	23	52	19	23	1	33	126	56	23	3	0	12
CD612	6990	675	580	6506	678	50	220	1	122	323	1694	88	54	64	1776	7	159	26	130	35	81	56	0	30	26	1	0	0	2	39	4	180	2	0	87	44	212	62	10	5	22	3	186	92	79	50	13	0	137
CD613	10303	523	3025	35	307	261	298	129	253	285	37	18	25	84	2	11	48	71	40	44	1008	9	2	31	1038	20	3	8	8	312	67	4	5	0	34	200	0	172	5	8	0	9	0	27	13	21	0	2	0
CD712	4351	510	415	4858	617	17	422	2	252	1434	1633	65	346	31	1659	27	238	17	273	87	174	50	0	17	83	1	2	0	0	60	3	151	0	0	41	91	170	14	28	16	17	2	113	90	193	85	4	0	92
CD713	4992	3558	4017	311	1602	485	667	1160	629	1000	50	358	241	407	0	53	440	1	219	167	246	413	70	257	92	207	30	1	234	22	97	10	38	14	28	16	0	66	11	12	3	0	0	109	418	68	10	0	0
CD812	5709	986	894	597	994	28	906	1	866	2169	13	98	1056	80	1	34	630	70	749	246	306	284	0	79	156	0	13	0	8	338	8	26	20	0	8	83	0	63	137	20	4	0	12	190	610	213	5	0	0
CD912	1537	786	279	9397	225	5	231	0	148	1948	3244	22	146	22	3196	14	140	2	191	61	106	68	0	0	50	1	0	0	7	115	1	326	0	0	55	37	405	14	98	0	7	3	276	18	81	31	7	0	219
CP1012	9010	2692	2268	2137	1100	0	222	323	111	73	29	596	6	88	0	0	388	104	80	4	886	141	0	40	558	0	3	1	72	320	2	1	0	0	17	164	0	116	14	1	92	0	1	0	0	1	116	0	0
CP1112	3447	945	1005	5896	4721	8	64	211	57	130	29	164	105	62	0	9	198	8	89	12	149	240	0	91	128	2	2	0	9	122	0	1	1	1	89	117	0	83	7	0	29	0	0	1	0	8	189	0	0
CP113	6076	1481	1792	2057	2133	24	140	359	214	36	22	769	26	224	1	6	389	23	158	4	429	78	0	86	302	3	9	1	40	205	0	0	1	0	28	132	0	114	55	0	52	0	0	1	1	3	108	1065	0
CP1212	3694	3588	1572	114	5035	11	76	598	127	22	22	298	355	90	0	30	193	6	145	5	366	128	11	71	120	5	18	2	21	181	1	0	14	5	48	81	0	32	2	0	29	0	0	0	0	6	7	0	0
CP213	790	329	293	89	831	4772	301	0	321	567	21	46	1842	46	0	494	279	52	193	1151	213	69	6	274	109	82	855	11	24	58	80	9	100	33	26	34	0	20	141	46	15	129	0	46	1	55	3	22	0
CP312	20287	1525	1624	11	7	0	201	768	0	0	82	867	0	1511	0	0	30	0	1	0	55	233	0	0	100	0	0	42	0	20	0	13	0	0	42	0	0	55	53	0	169	0	0	0	0	0	0	0	0
CP313	4115	2468	1722	553	4359	13	105	320	402	8	21	1052	387	352	0	0	410	45	500	1	481	95	0	111	275	0	48	13	46	183	7	0	0	0	47	82	0	66	168	28	42	0	0	0	0	0	31	519	0
CP412	25414	899	2414	17	299	4	220	1099	0	0	62	1127	13	690	0	0	48	0	2	0	117	87	0	0	131	0	0	13	0	15	0	2	0	0	35	0	3	55	39	0	170	0	0	0	0	0	0	0	0
CP413	3525	2378	1038	2457	4646	5	57	16	306	7	18	550	39	317	0	1	394	23	452	1	500	65	0	71	163	0	55	14	28	146	0	0	1	0	31	57	0	38	71	4	36	1	0	0	0	0	142	58	0
CP512	10613	876	2062	61	757	0	355	1009	2	3	101	906	14	629	7	0	60	6	23	0	172	50	0	1	59	0	6	4	2	146	0	4	0	0	70	0	0	36	28	1	98	0	3	0	0	0	1	0	2
CP612	11860	895	2355	2072	440	3	773	293	221	4	247	697	3	459	142	0	35	16	9	0	573	49	0	0	134	0	4	0	0	373	0	17	0	0	52	23	0	71	37	0	109	0	13	0	1	0	82	0	15
CP613	4815	2166	1521	1473	5479	10	63	572	430	797	28	564	4	231	0	0	374	22	197	14	640	80	2	0	174	2	3	12	7	75	2	2	0	0	45	231	0	61	7	0	10	1	0	0	21	0	72	53	0
CP712	5468	1230	2269	3740	425	1	364	291	159	5	353	494	11	231	279	0	45	18	39	0	437	56	0	1	233	0	2	0	38	293	0	38	0	0	10	70	1	75	53	0	86	0	24	0	0	2	154	0	19
CP713	777	9852	445	7257	155	9	23	4337	35	7	18	88	2	21	0	0	304	5	17	2	1308	547	229	14	363	16	0	2	29	203	3	1	0	0	22	31	1	19	44	0	3	0	0	0	17	3	403	30	0
CP812	9821	1137	3351	5758	509	3	549	144	616	16	20	400	32	441	1	0	136	166	115	4	1319	231	0	0	1012	0	6	0	99	494	0	1	1	0	10	198	0	45	98	4	144	0	0	0	3	3	253	0	0
CP912	5846	1598	2320	4072	575	0	367	205	260	53	642	472	0	141	584	0	230	61	62	1	452	67	0	12	383	0	3	1	65	571	0	84	0	0	33	53	2	25	24	0	75	0	47	0	0	0	90	0	25
HD1012	13239	706	1825	33	16	0	5569	67	0	2	29	1924	0	488	4	0	26	0	15	0	0	4	0	0	2	0	0	0	10	8	0	11	0	0	20	3	0	139	0	0	5	0	0	0	0	1	3	0	0
HD1112	4945	6090	1372	341	531	11	577	1668	156	40	22	404	145	106	1	3	428	1	96	25	0	212	0	20	9	0	0	2	88	8	0	2	1	0	94	3	0	70	0	0	42	0	0	3	0	16	46	0	0
HD113	3215	2436	4990	107	1500	13	521	525	2115	11	20	278	52	265	1	53	226	14	312	8	39	764	7	90	33	9	15	3	100	28	22	0	14	16	31	8	0	43	0	15	25	4	0	0	0	2	7	2	0
HD1212	4647	2742	4651	889	2838	281	602	1535	574	18	26	437	166	433	0	31	263	6	208	123	14	585	1	76	8	70	1	0	126	11	5	0	1	8	50	7	0	58	6	1	3	6	0	0	0	7	45	0	0
HD213	2849	1901	3074	217	752	5	1012	466	2408	4	23	242	22	275	0	9	259	192	681	0	0	966	1	38	27	35	427	0	166	9	898	3	13	0	22	0	0	55	1	404	19	0	0	0	0	0	10	1	0
HD312	17366	2986	3982	4	71	11	54	603	1	32	61	987	1	583	1	0	43	1	6	11	0	186	0	0	0	0	2	3	2	2	0	0	0	0	41	0	0	6	0	2	50	0	0	0	0	0	1	0	0
HD313	4307	2312	3761	62	967	6	1121	336	3298	15	23	265	57	407	1	25	281	1375	1182	4	23	53	0	35	26	53	50	0	197	18	131	4	20	1	35	0	0	59	1	442	74	0	0	7	0	0	4	0	0
HD412	22043	5	66	56	1	2	4	1	1	0	137	1	0	0	2	0	0	2	2	0	0	2	0	0	0	0	0	0	0	0	0	42	0	0	46	0	1	36	0	0	1	0	0	0	0	0	2	0	0
HD413	3410	3919	2189	48	1344	3	676	166	1488	8	40	295	28	347	0	22	193	1791	918	23	76	40	0	38	24	33	17	0	242	6	97	6	30	0	27	0	0	45	4	36	45	2	0	0	0	1	1	0	0
HD512	5478	3624	1821	640	19	0	1144	107	394	16	435	1052	0	696	71	0	0	0	101	0	0	57	0	0	0	0	0	0	170	41	0	67	0	0	75	0	22	16	0	0	31	0	35	0	0	0	3	0	3
HD612	3873	1146	1622	6486	194	3	1361	63	77	3	2095	414	4	176	1918	1	18	0	17	0	1	31	0	1	10	0	1	0	11	58	0	228	0	0	68	2	229	32	0	0	151	0	155	0	0	0	4	0	101
HD613	6317	4214	2144	104	256	1	1039	243	1207	75	33	531	3	97	0	6	162	3750	13	0	95	23	0	2	9	0	0	0	724	0	7	0	10	0	30	0	0	164	1	1	29	0	0	5	5	2	6	0	1
HD712	7322	1209	1547	4621	32	1	1574	34	1	0	1559	392	1	197	1434	1	9	1	27	0	1	5	0	1	0	0	0	0	5	39	0	189	0	0	32	0	251	74	0	0	23	0	118	0	0	3	0	0	125
HD713	848	2931	304	792	622	424	58	2468	730	81	22	28	335	58	4	801	1078	25	42	115	19	1050	3827	187	15	310	47	2	90	30	78	4	375	422	24	399	0	15	62	0	2	14	0	4	3	78	38	0	0
HD812	13140	1824	3796	3	23	2	3676	26	0	1	15	1818	3	3765	1	0	3	0	12	1	1	4	0	1	3	0	0	0	7	2	1	0	0	0	6	0	0	36	0	1	27	0	0	0	0	0	0	0	0
HD912	8052	24	23	6947	2	0	19	3	0	6	3108	8	0	6	2520	0	0	1	50	0	0	1	0	1	0	0	0	0	1	11	0	362	0	0	127	0	352	117	1	1	0	0	234	0	1	0	3	0	216
HP1012	7659	8737	4011	6	14	0	648	2379	0	3	10	895	1	915	0	0	17	0	6	0	1	1	1	0	1	0	0	0	63	8	0	2	0	0	6	4	0	59	0	0	29	0	0	0	0	1	1	0	0
HP1112	4216	8312	4509	49	92	23	579	5262	49	5	3	891	21	737	0	8	394	3	3	9	1	43	0	0	5	5	1	0	172	6	2	0	0	0	79	5	0	28	1	0	7	1	0	3	0	2	2	0	0
HP113	1033	12164	9299	18	29	1	153	153	1697	2	4	271	3	129	0	0	183	0	21	1	3	283	0	4	20	7	1	0	191	21	2	0	0	0	46	1	0	8	2	0	24	0	0	0	0	0	0	1	0
HP1212	3448	8093	8672	84	254	10	245	845	930	2	12	425	38	336	0	12	105	0	14	0	0	514	3	8	3	317	0	0	139	41	2	0	3	3	65	0	0	15	0	0	7	0	0	1	0	2	5	0	0
HP213	1075	9263	6523	26	50	2	966	175	1805	0	8	207	1	189	0	2	266	39	77	0	2	535	0	4	360	15	15	0	365	13	46	0	1	0	17	0	0	14	0	16	63	0	0	0	0	0	0	0	0
HP312	17985	4048	3061	5	40	6	484	900	1	20	32	772	2	601	0	0	56	2	3	3	0	162	0	0	0	0	0	3	0	1	0	0	0	0	60	0	0	5	0	0	473	0	0	0	0	1	0	0	0
HP313	1650	11135	4511	6	55	6	442	144	3202	4	4	314	4	378	0	95	385	1809	444	1	49	45	0	3	56	20	3	0	987	16	8	0	25	0	46	1	0	31	0	13	149	1	0	1	0	1	1	1	0
HP412	11765	8364	2613	2	2	3	1711	357	3	9	51	1943	2	2363	0	0	15	1	2	1	0	5	1	0	1	0	0	0	0	0	0	4	0	0	34	0	0	18	0	0	48	0	0	0	0	0	1	0	0
HP413	1176	20941	2922	5	75	6	364	315	1234	2	17	191	1	435	0	42	126	3166	81	2	85	31	0	3	18	34	3	0	195	6	5	0	35	0	28	0	0	17	1	2	57	1	0	0	0	0	0	0	0
HP512	9571	5346	2425	178	15	0	1017	88	25	6	85	1441	10	1258	19	0	20	0	7	0	0	20	0	0	1	0	0	0	22	12	0	7	0	0	74	0	8	13	0	0	19	0	5	0	0	0	0	0	3
HP612	8398	4812	3506	1689	248	2	5214	122	11	3	500	1964	4	1776	345	0	16	1	6	0	4	42	2	0	4	0	1	0	6	20	0	55	0	0	41	0	1	30	0	0	57	0	42	0	0	0	6	0	30
HP613	1382	19703	845	18	38	2	313	2660	217	5	1	39	0	91	1	2	147	5435	4	1	36	10	0	1	4	0	4	1	395	0	1	0	4	0	48	1	0	31	1	0	5	0	0	0	1	1	1	0	0
HP712	7728	2320	2672	482	150	1	4314	39	0	0	116	2188	4	1248	126	0	8	0	2	1	3	6	0	0	1	0	0	0	4	30	0	16	0	0	17	0	0	43	0	0	28	0	13	0	0	0	0	0	5
HP713	696	20717	2352	1429	25	1	60	3183	462	4	11	113	1	56	0	1	1606	30	11	0	11	374	2925	1	8	1	0	0	96	10	0	1	0	0	24	29	0	23	1	1	9	0	0	0	0	1	142	0	0
HP812	18658	146	548	45	1	2	320	3	0	2	124	152	150	272	8	0	0	1	193	2	0	2	0	0	0	0	0	0	1	0	0	116	0	0	37	0	0	142	0	0	0	0	0	0	0	3	0	0	5
HP912	12168	1885	3098	777	34	0	1795	240	1	2	219	994	1	1763	205	0	31	2	7	0	2	0	0	0	0	0	0	0	2	9	1	25	0	0	33	0	28	64	0	0	5	0	18	0	1	0	1	0	11
SHA1012	6372	2299	1391	478	434	12	526	1609	242	804	62	558	199	123	16	30	355	6	270	134	319	6	1	12	204	0	3	5	71	59	183	1	5	0	2	45	0	16	85	0	58	17	0	220	56	15	18	0	3
SHA1112	675	397	159	162	616	6047	413	177	149	374	10	25	3687	8	1	4566	191	19	83	982	48	88	1	132	33	1397	330	4	5	35	96	5	49	0	76	6	0	5	287	1	3	33	0	128	30	359	3	4	0
SHA113	2903	361	1382	374	1324	4762	418	408	727	363	3	153	74	322	0	42	516	90	135	896	106	144	4	378	75	59	38	6	29	26	112	7	29	3	44	28	0	32	23	19	3	47	0	44	0	239	15	7	0
SHA1212	570	490	376	330	1322	1065	52	513	2048	52	7	40	812	115	0	2864	182	29	74	291	40	33	2	532	17	858	71	2	43	11	148	0	865	838	69	8	0	4	79	7	10	20	0	15	6	56	10	0	0
SHA213	3674	326	1290	244	1722	2072	308	424	1147	308	10	154	855	205	1	245	365	199	393	602	70	34	3	188	62	60	856	6	20	38	876	5	57	25	26	5	0	30	52	443	18	57	0	23	1	23	9	5	0
SHA312	21777	15	109	94	248	0	0	3	1	0	316	22	0	13	2	1	1	0	54	0	0	1	0	0	0	0	0	939	0	0	0	191	0	0	43	0	73	26	0	4	0	0	0	0	0	0	2	0	0
SHA313	3724	369	961	174	1870	1778	233	250	643	572	8	124	816	229	1	268	224	306	471	710	71	42	2	577	38	14	303	2	19	28	266	6	52	2	36	4	0	27	75	323	10	556	0	37	5	12	10	2	0
SHA412	29513	4	32	149	52	4	0	14	1	0	181	3	8	2	1	1	1	0	73	0	0	1	0	1	0	0	0	1	0	0	0	381	0	0	32	0	0	14	0	1	1	0	0	0	0	0	2	0	0
SHA413	4922	1521	1448	329	4096	1514	417	544	719	1559	84	644	326	1048	0	145	557	756	1351	382	162	24	0	216	111	2	205	6	44	25	215	53	59	2	35	2	0	41	9	146	147	144	0	31	0	11	31	0	0
SHA512	8586	1700	606	1025	439	385	475	152	105	413	428	390	126	381	129	53	141	6	72	65	39	82	0	12	9	3	33	2	127	8	5	43	2	0	57	66	2	4	35	2	6	1	25	41	16	12	9	1	10
SHA612	7015	538	1076	5455	717	60	340	228	130	306	1661	429	51	125	1710	11	203	8	121	54	226	34	0	26	34	1	1	0	33	77	2	215	3	0	48	29	2	10	20	3	11	10	139	47	46	29	13	0	120
SHA613	3603	592	478	1219	1627	343	366	1279	915	997	19	237	39	133	4	14	825	482	122	63	157	29	1	39	98	44	12	1	60	44	43	15	21	0	52	30	0	22	35	7	30	2	0	42	14	33	41	1	0
SHA712	3668	364	540	6393	359	9	302	133	78	856	2273	237	122	67	1994	8	209	1	123	36	92	24	0	6	61	0	7	1	1	28	0	255	9	0	49	27	188	1	58	0	21	0	173	63	91	34	2	0	165
SHA713	703	2965	1229	442	640	969	150	993	2735	329	27	161	1520	92	2	2909	1465	43	39	448	106	645	2455	1409	48	950	131	8	142	32	214	7	979	1448	26	680	0	9	244	36	21	20	0	32	77	149	15	0	0
SHA812	12798	723	2327	505	1184	20	758	544	314	1838	126	540	667	157	5	10	240	20	671	381	100	29	0	100	84	0	12	0	12	56	0	68	2	0	9	49	1	10	53	12	43	0	0	70	193	39	10	0	0
SHA912	1451	382	329	8914	261	1	158	108	63	256	3387	62	73	38	3532	1	42	0	98	19	38	5	0	3	18	0	0	0	0	20	1	422	0	0	84	6	510	6	41	0	0	0	296	16	0	9	1	0	180
SHB1012	5037	1317	1347	338	362	4	437	1269	195	2700	94	232	211	102	48	0	170	17	204	187	40	0	0	55	40	0	1	0	25	100	94	114	0	0	52	0	0	12	18	0	46	17	0	176	242	41	16	0	0
SHB1112	410	153	92	17	1356	6343	720	80	34	618	4	18	4399	3	2	337	154	1	101	1016	6	7	0	135	2	62	275	0	3	2	17	1	1	1	62	0	0	2	11	5	0	1	0	222	29	0	1	0	1
SHB113	1305	866	893	291	1065	2769	244	357	885	249	8	71	96	177	3	107	360	59	102	696	52	116	49	250	33	75	45	3	22	18	69	2	30	27	26	20	1	26	18	18	3	15	1	77	2	82	10	4	0
SHB1212	346	2008	741	382	773	590	30	443	1315	51	11	46	465	51	1	1425	173	30	52	165	27	65	111	326	6	510	35	2	37	11	67	0	425	405	64	5	0	7	40	4	3	18	1	76	4	29	12	0	0
SHB213	1552	249	1063	218	1376	1904	343	506	1024	311	11	95	682	187	1	247	321	218	306	664	60	87	1	246	42	50	638	4	22	20	775	2	65	16	25	0	0	16	47	372	5	28	1	42	0	20	17	8	0
SHB312	11328	10	21	57	184	1	1	35	1	2	128	1	3	66	2	0	1	0	59	1	0	0	0	0	0	0	0	1904	1	1	0	95	0	0	74	0	0	16	1	0	0	0	0	1	0	0	0	0	0
SHB313	2337	323	761	116	1813	1740	274	205	400	602	8	84	824	197	1	279	287	269	373	710	28	54	1	690	22	14	357	0	31	24	242	4	49	0	39	0	0	18	74	307	3	480	0	114	3	27	4	2	0
SHB412	19953	66	99	119	4	1	2	0	0	0	122	1	93	0	1	0	0	0	1	0	0	0	0	1	0	0	0	0	0	0	2	265	0	0	71	0	0	13	1	0	0	0	2	0	0	0	0	0	0
SHB413	3284	904	896	172	4013	1131	291	272	597	1723	18	166	339	538	1	266	478	735	1007	366	69	68	2	261	37	3	157	17	28	23	141	4	69	1	27	6	0	24	19	195	8	228	0	59	0	2	4	0	0
SHB512	11177	74	211	3031	876	239	32	26	4	798	1830	37	909	252	611	0	37	0	523	32	1	0	0	54	0	0	26	37	0	4	1	175	0	0	93	5	187	10	2	21	0	7	110	19	8	0	1	0	93
SHB612	1111	334	417	12170	288	53	118	110	79	197	3592	166	40	43	4038	1	85	5	59	14	40	22	0	16	11	1	1	2	7	23	2	388	0	0	98	9	445	6	11	1	0	1	376	43	33	8	4	0	254
SHB613	4915	474	502	898	1918	325	501	2022	925	1580	22	134	30	177	12	20	998	611	161	112	219	78	16	43	117	86	8	13	80	21	100	33	26	0	38	1	0	17	37	14	25	55	0	76	13	41	33	0	3
SHB712	1467	7	40	7118	178	1	25	1	0	183	2844	1	68	39	2947	1	2	0	121	2	2	0	0	0	3	0	0	0	0	3	0	358	0	0	39	0	385	10	0	0	7	0	263	3	7	0	2	0	190
SHB713	2772	2431	1664	477	2600	173	174	1172	548	248	33	266	265	152	2	288	1112	17	167	111	317	866	2530	132	123	110	50	0	150	115	75	0	126	69	30	577	0	29	19	13	49	12	1	16	119	163	9	0	0
SHB812	11707	160	248	186	15	2	107	37	0	113	233	177	769	0	66	0	79	0	1219	4	0	0	2	5	0	0	0	0	0	1	0	190	0	0	43	2	0	19	0	48	0	0	47	0	0	0	0	0	0
SHB912	1524	55	356	7547	117	0	50	18	0	896	3220	18	67	5	2708	1	10	0	171	24	10	0	0	0	0	0	0	0	0	14	0	315	0	0	115	0	694	6	16	0	0	0	260	0	61	4	0	0	160
*: Detailed information for the sample IDs is available in Table S1.
[truncated: 3,773 more columns]
