# Supplementary material for: The Bacterial Community Diversity of Bathroom Hot Tap Water Was Significantly Lower Than That of Cold Tap and Shower Water
Source: Front Microbiol. 2021 Apr 23;12:625324. doi: 10.3389/fmicb.2021.625324 (PMC8102780; doi:10.3389/fmicb.2021.625324)
Supplement: Supplementary file 1 [file Presentation_1.zip › Supplementary material for the Proof/Table S5 Rarefaction.xlsx]

## Sheet: Rarefaction
Sample ID↘	Number of OTUs identified	Number of OTUs identified	Number of OTUs identified	Number of OTUs identified	Number of OTUs identified	Number of OTUs identified	Number of OTUs identified	Number of OTUs identified	Number of OTUs identified	Number of OTUs identified	Number of OTUs identified	Number of OTUs identified	Number of OTUs identified	Number of OTUs identified	Number of OTUs identified	Number of OTUs identified	Number of OTUs identified	Number of OTUs identified	Number of OTUs identified	Number of OTUs identified	Number of OTUs identified	Number of OTUs identified	Number of OTUs identified	Number of OTUs identified	Number of OTUs identified	Number of OTUs identified	Number of OTUs identified	Number of OTUs identified	Number of OTUs identified	Number of OTUs identified	Number of OTUs identified	Number of OTUs identified	Number of OTUs identified	Number of OTUs identified	Number of OTUs identified	Number of OTUs identified	Number of OTUs identified	Number of OTUs identified	Number of OTUs identified	Number of OTUs identified	Number of OTUs identified	Number of OTUs identified	Number of OTUs identified	Number of OTUs identified	Number of OTUs identified	Number of OTUs identified	Number of OTUs identified	Number of OTUs identified	Number of OTUs identified
Number of contigs sampled	CD1012	CD1112	CD113	CD1212	CD213	CD312	CD313	CD412	CD413	CD512	CD612	CD613	CD712	CD713	CD812	CD912	CP1012	CP1112	CP113	CP1212	CP213	CP312	CP313	CP412	CP413	CP512	CP612	CP613	CP712	CP713	CP812	CP912	HD1012	HD1112	HD113	HD1212	HD213	HD312	HD313	HD412	HD413	HD512	HD612	HD613	HD712	HD713	HD812	HD912	HP1012
1	1	1	1	1	1	1	1	1	1	1	1	1	1	1	1	1	1	1	1	1	1	1	1	1	1	1	1	1	1	1	1	1	1	1	1	1	1	1	1	1	1	1	1	1	1	1	1	1	1
100	44.3443	30.5282	41.94	49.8818	33.9198	26.5277	52.6275	38.8904	53.278	37.8054	32.0124	33.111	37.1427	41.6826	43.8548	37.4899	27.2662	30.5467	32.2641	32.5924	48.8606	13.7788	32.6109	12.8063	31.6049	19.0427	21.8952	27.9671	26.593	22.3733	25.1979	27.7522	11.7566	21.2986	27.299	26.1079	28.4362	10.5009	31.2698	7.02667	32.5546	18.7421	24.9599	22.3386	19.6202	39.9266	7.74	17.5526	9.53773
200	52.934	44.1309	59.7694	64.0318	43.2908	40.7094	72.7368	51.0696	70.5246	53.1193	44.6471	42.9988	48.1631	54.1755	54.3114	49.5883	35.3934	35.1454	39.9883	40.9314	72.5959	18.0289	41.4127	18.6032	45.0842	24.8723	27.7273	39.6565	34.9331	30.0987	30.004	38.4571	15.9033	28.7226	42.3542	33.5103	36.9067	14.9268	44.265	14.248	43.8346	23.9901	31.6053	31.8716	27.2065	58.8328	10.442	24.2971	12.5487
300	61.7532	53.9984	70.1937	69.6563	51.9568	47.8542	84.1418	62.3261	86.0782	64.5063	50.9183	55.0852	56.4651	68.2088	63.1827	57.5844	39.3753	38.2997	47.5932	45.8782	82.6147	21.3439	49.4166	21.7833	51.8855	29.681	31.8683	48.7097	41.9748	38.2785	34.1703	45.8502	20.2473	34.0929	52.1831	39.2242	47.3341	18.5634	53.042	18.7071	53.9548	27.7472	36.5069	37.1319	31.6795	70.1202	14.3827	28.0412	16.308
400	68.544	60.0158	79.8878	77.7822	58.9867	51.9515	96.8949	66.6986	96.1684	72.3614	59.2252	65.1251	64.3069	78.4169	68.7116	67.0965	44.841	41.2188	54.7173	50.3976	90.8204	24.1895	54.2074	24.0184	55.9205	32.3882	36.5852	51.3262	48.5119	44.9206	36.4158	49.8902	25.0541	37.1914	57.1322	45.6444	54.4708	23.0327	60.1928	23.0681	59.5417	30.6757	40.5326	41.0186	36.4132	80.7255	18.07	31.5232	19.4067
500	75.1276	68.3749	88.4432	83.4333	62.8048	57.3269	105.934	73.3831	104.76	81.4818	65.2059	71.7007	71.3751	87.3313	72.6955	71.6361	47.7943	43.8948	61.3997	53.5509	97.8941	26.8774	59.242	26.3174	59.4918	34.6323	40.545	55.3735	53.3763	49.0589	38.7539	54.2865	28.1478	39.7783	63.898	49.4612	59.9849	24.5053	64.8051	25.2913	66.7728	31.5797	46.9418	46.8053	41.4596	85.7498	21.7323	35.9149	22.8043
600	79.6124	76.0284	93.863	89.1074	68.0034	58.6293	111.29	78.1679	110.482	89.7874	72.7637	78.1271	80.4778	91.9664	77.0193	77.177	51.6509	47.666	65.8648	58.5691	103.389	29.11	64.1025	27.7908	63.2457	37.4016	44.1085	59.056	58.527	55.0942	41.7859	58.0715	34.2028	44.374	68.2224	53.277	65.0466	26.5458	68.1875	27.3489	67.8317	33.1008	51.6229	51.0584	44.6609	90.8183	25.7217	38.5122	26.0171
700	84.402	83.1465	99.4018	95.9752	73.7519	60.7302	116.018	83.314	118.653	95.4436	77.7784	83.7526	87.9905	93.7818	81.9732	84.5379	54.2546	51.8181	72.46	63.9122	107.957	32.0834	67.8701	29.9213	67.0404	39.5375	46.7805	63.9515	62.7841	57.1756	45.066	61.0701	38.9023	47.5649	72.6829	58.8378	68.8622	28.4227	72.4787	28.2576	69.1211	35.1446	54.5354	56.461	46.39	94.9968	28.891	42.22	29.4937
800	86.5314	87.8585	106.576	104.166	79.1811	63.6386	122.887	87.6343	125.078	102.954	82.2216	87.306	94.3685	98.1025	85.309	89.9416	56.5414	56.7745	78.0345	67.9479	114.088	34.375	73.8921	31.6283	72.187	42.6842	49.6874	67.1872	64.9834	61.652	48.0374	63.5965	40.8182	51.5481	79.2886	63.8256	71.0608	29.6537	74.298	31.0639	71.0704	36.446	56.8013	59.7667	48.9871	98.8135	31.3957	44.3978	32.2675
900	87.9297	91.5626	112.068	110.67	83.0545	65.3834	129.129	92.6164	129.402	107.72	86.0854	91.9041	98.9157	104.396	89.8181	95.3033	59.2191	61.6726	81.9162	72.9832	116.744	36.9136	78.6606	32.7224	76.7813	44.3677	54.0478	71.3295	70.8182	64.9719	52.6383	67.3948	44.7472	56.4812	83.4747	68.7547	74.1127	32.605	77.978	32.8264	73.4072	37.8176	60.0766	63.835	51.4839	101.35	33.8854	46.3946	35.2358
1000	89.1863	95.9791	118.968	115.317	88.2098	67.0616	135.025	97.0108	134.856	114.893	91.4655	98.4465	103.084	107.13	91.1057	100.535	62.485	66.9455	86.6167	75.1309	121.782	39.5291	86.0382	34.4141	79.7452	47.6664	58.2512	75.3753	73.8925	66.1505	55.2338	72.0171	46.8881	60.2868	85.3184	72.9048	77.5359	34.3398	79.605	35.9449	75.6946	39.4556	63.6731	68.1931	52.7382	107.378	38.0381	48.2364	39.0319
1100	92.3791	98.802	124.587	118.65	94.1464	68.5357	139.203	101.888	140.25	119.458	95.9503	104.85	109.868	109.676	93.5081	104.561	66.6953	71.3352	91.3427	78.5169	126.479	40.0295	91.9935	35.8069	84.502	48.8262	60.943	81.1139	78.3378	70.534	58.7801	76.0335	49.2309	64.8726	87.9507	78.0255	80.3436	35.5807	82.0636	35.6232	77.2619	40.4906	66.4694	73.9256	55.3033	111.343	39.5039	49.5504	42.0653
1200	94.4478	101.788	130.257	122.986	97.4349	70.6703	145.912	105.705	145.136	122.89	101.69	108.735	116.936	113.616	95.2874	108.365	68.7874	74.5006	97.7301	81.7661	130.117	41.3318	97.6468	38.5773	85.7924	51.9952	65.2998	83.6394	82.5206	74.0091	61.395	79.4541	50.355	68.8835	90.0713	80.4411	82.586	36.7623	85.8805	36.1162	79.1398	41.875	69.5044	76.6604	58.4313	115.599	42.4506	51.5669	43.9531
1300	97.1027	105.505	133.986	126.15	103.317	72.8714	149.615	109.175	149.042	128.328	104.786	113.152	122.689	115.705	97.548	110.501	72.3014	80.2813	100.742	84.5157	134.532	43.7158	102.922	40.163	91.1625	55.674	69.2851	87.0018	87.6454	77.3712	64.4774	84.8599	53.686	71.8782	91.4305	82.2623	85.3001	38.2619	89.2197	36.842	81.2132	42.1712	73.6115	81.971	61.0816	119.488	45.1604	53.3594	47.2226
1400	98.923	109.821	140.469	129.671	107.317	74.0561	152.92	113.93	153.181	132.384	110.445	117.253	125.777	118.25	99.2681	114.041	75.2146	84.2744	102.435	87.951	136.813	46.8599	107.226	42.7137	95.4211	58.9131	72.2714	92.2019	92.5935	78.7598	66.3499	89.3864	57.5683	72.9562	93.3531	86.7681	87.3989	40.4584	91.4947	37.5883	82.5918	43.4964	75.4638	86.8225	64.205	121.937	48.0627	56.952	49.9952
1500	101.308	113.876	147.179	133.312	112.619	75.7398	156.471	116.511	157.602	136.462	117.128	117.991	131.6	121.53	100.128	117.062	78.3739	87.7487	105.887	91.8875	138.409	49.3116	113.957	43.8896	101.088	62.4828	76.1087	95.5586	97.6688	81.6538	68.9362	94.5889	59.6239	75.6347	97.0447	92.2257	89.419	40.7136	94.2201	38.8087	84.2952	44.9398	80.7926	90.5127	66.3154	124.333	50.2018	59.1032	50.1011
1600	103.45	116.346	151.138	137.62	117.1	77.0367	160.241	119.782	161.245	140.149	123.889	123.676	135.632	124.059	100.881	121.125	80.4363	90.3447	110.59	96.2042	142.233	51.4284	119.64	44.5245	106.022	65.5025	78.7855	100.774	100.643	85.67	72.9367	100.67	60.295	79.6437	99.614	94.9681	91.3536	41.6955	96.427	40.368	86.1578	45.4119	85.0142	93.2189	69.4962	127.848	52.788	61.9497	52.9749
1700	104.743	119.129	155.835	141.233	120.418	77.644	165.501	124.755	165.127	143.33	125.893	126.322	140.33	126.934	102.666	123.845	82.7365	93.938	114.708	98.0855	145.717	52.1183	124.719	46.7606	112.723	67.1737	80.3355	103.701	106.17	88.0224	77.2004	101.737	62.7527	83.4674	103.5	97.0917	93.6936	44.5132	99.7412	40.9921	88.9568	45.7625	87.3524	97.014	70.4759	132.171	54.5009	63.2706	55.8762
1800	106.69	121.106	162.814	145.658	123.003	79.3043	170.613	127.01	168.241	146.664	133.472	129.746	143.019	130.292	104.266	126.164	85.2308	99.8515	119.698	101.015	148.553	53.3395	129.503	49.0107	116.604	70.5179	83.168	108.782	110.772	90.3096	80.3796	106.282	65.1451	85.1928	105.444	100.277	96.1334	46.3662	102.412	42.2312	91.5619	46.4129	90.6078	100.236	73.052	134.764	55.2974	63.9773	57.9061
1900	108.164	124.575	165.195	150.184	127.458	79.7873	175.266	128.747	171.05	151.738	137.792	131.67	146.313	132.436	105.624	126.868	87.7839	103.705	122.643	103.09	151.878	54.1934	137.252	50.1426	120.967	74.5308	87.2317	112.792	118.814	92.7021	83.9318	110.934	67.1853	88.0644	107.98	105.127	96.506	48.7373	105.648	43.0227	93.4828	46.0668	96.4924	102.5	76.4306	138.361	57.1439	65.1211	60.3383
2000	108.578	126.861	170.367	152.966	132.882	80.8933	179.977	131.873	175.337	154.652	142.952	133.767	149.276	134.529	106.932	129.24	90.2694	105.122	125.53	107.448	153.01	55.5159	141.81	51.5119	122.867	76.4962	88.9815	114.783	123.665	95.6783	88.5546	114.303	70.6135	89.6469	110.932	108.847	99.36	50.6929	110.007	44.1734	95.6349	46.6747	100.324	103.088	79.4427	140.428	60.1848	66.789	63.9039
2100	109.958	130.149	175.589	157.37	135.754	82.115	184.895	133.523	179.095	157.486	145.32	137.089	152.229	137.209	108.484	131.02	93.002	105.643	129.962	111.122	155.919	57.6318	148.368	52.8651	127.774	81.2224	88.3113	119.235	130.481	95.9198	91.4609	116.005	71.487	93.0545	112.127	109.469	103.093	52.0688	113.968	45.5563	97.485	47.2747	102.085	104.716	80.9293	141.533	62.2628	66.8684	66.311
2200	111.72	133.274	179.417	162.141	138.91	83.8301	189.459	137.183	181.679	161.733	149.111	141.546	154.593	139.689	110.021	134.078	96.2303	109.481	133.856	115.249	158.44	59.6692	153.76	54.8211	132.315	84.1567	89.9435	122.625	134.372	97.2441	93.959	120.425	73.5371	96.1507	115.91	113.581	106.009	53.389	117.21	46.5439	98.7885	48.261	107.662	107.397	82.5442	144.37	65.0128	68.4958	68.1416
2300	113.942	134.7	183.096	164.642	144.038	84.1779	194.178	139.899	185.119	164.726	151.76	143.724	157.881	140.707	111.168	136.261	98.7809	112.874	140.18	118.791	161.38	62.7132	158.84	55.8411	137.116	88.5922	92.0615	124.736	134.805	98.6334	95.1287	121.728	75.7201	97.716	119.406	115.572	108.061	54.9361	121.468	47.4832	100.624	49.4436	109.639	111.739	84.8057	146.348	66.1599	69.5218	70.924
2400	115.368	137.778	186.489	167.833	148.474	85.6125	198.461	141.613	188.321	167.977	155.232	146.071	161.909	142.92	112.425	139.811	103.218	114.926	144.414	123.404	162.785	63.6574	158.46	57.4287	140.55	90.0564	94.5319	128.108	140.492	99.1937	97.4332	126.024	75.7994	98.492	122.734	118.441	110.097	56.4505	123.12	48.5824	101.846	50.7838	111.373	113.07	86.445	148.245	68.2538	70.0883	69.2536
2500	116.952	141.66	189.474	170.303	151.468	86.5377	202.921	143.575	190.99	170.157	159.89	149.308	165.143	144.437	113.214	138.685	105.587	118.114	149.963	126.841	164.838	65.9048	162.491	59.3129	144.929	95.5561	97.1376	129.296	141.633	101.687	99.8761	129.901	77.6323	102.287	125.791	121.518	112.633	59.868	126.554	50.3178	103.759	52.1732	114.887	115.937	87.8209	149.74	68.2475	71.2535	70.0226
2600	118.062	143.211	193.031	172.317	155.551	87.4775	207.472	145.776	195.141	173.534	162.232	154.047	167.362	146.388	114.14	140.15	108.977	119.669	154.884	128.591	166.629	67.3187	166.742	60.943	148.46	96.4834	97.8942	132.292	147.264	103.228	102.653	133.843	78.6193	102.409	128.131	124.198	116.588	61.1368	129.882	52.0439	104.78	53.4264	116.169	117.54	91.0542	151.143	71.9348	72.2142	71.4023
2700	119.006	145.722	195.527	174.418	159.891	87.8744	211.72	148.402	198.616	175.714	163.98	156.422	170.127	148.138	115.434	143.064	110.544	121.855	158.009	131.257	168.255	69.1794	168.947	63.1589	151.312	98.1651	101.465	135.93	149.468	105.805	105.235	138.69	81.529	103.18	128.665	125.711	117.979	62.1605	131.864	53.7133	107.016	54.9807	117.378	120.832	92.3249	153.764	73.9753	72.5113	73.8962
2800	119.891	146.848	199.49	177.897	166.014	88.5076	216.452	151.47	201.552	177.624	168.067	159.619	171.454	150.074	117.022	145.498	112.975	124.024	161.367	134.646	169.257	70.4963	172.502	65.7139	154.712	101.477	103.175	138.426	151.383	107.61	109.374	145.614	83.8486	104.473	131.386	128.408	118.381	64.2647	134.298	53.959	107.866	56.1692	119.764	122.689	94.4683	156.824	75.6227	73.575	75.6531
2900	121.402	149.504	202.233	180.859	168.5	89.7432	221.522	153.532	203.621	180.184	170.624	161.44	174.374	152.77	117.861	147.045	115.155	126.463	164.776	135.867	171.924	73.4599	176.799	67.4601	158.168	104.023	105.005	138.233	151.614	109.782	113.003	148.06	85.6399	108.716	133.586	130.292	120.61	67.381	137.157	54.6282	109.508	57.7919	121.981	122.581	97.2005	158.031	76.7782	74.0448	79.1732
3000	122.393	152.114	204.439	185.622	173.486	90.783	224.975	155.927	206.671	183.662	174.473	163.699	176.947	154.225	119.425	149.109	117.414	127.335	167.887	136.49	174.271	75.7309	180.194	70.1941	162.542	105.474	106.753	140.437	154.321	110.923	113.497	151.536	86.6034	108.713	134.708	132.134	123.237	70.5985	138.8	56.0198	111.847	58.7618	125.045	123.402	99.4239	159.924	79.229	74.087	80.8403
3100	123.275	156.772	207.702	188.774	176.072	92.3142	229.173	157.666	209.62	185.041	177.056	166.889	180.986	154.091	121.062	150.659	121.443	130.218	169.485	138.534	175.584	79.1316	184.949	73.1576	166.502	108.026	107.648	142.684	157.163	112.73	113.888	156.101	88.0784	112.351	136.011	133.556	125.391	72.49	141.477	56.9641	113.052	60.3721	126.375	124.669	100.695	161.91	84.0909	75.1173	82.0399
3200	124.319	159.133	210.415	193.134	177.469	93.123	233.906	160.216	212.115	187.506	180.322	167.804	183.227	154.909	122.883	151.558	125.671	134.06	172.038	140.585	178.04	80.0217	188.798	72.5801	169.456	107.661	107.99	145.012	159.609	115.382	117.543	158.51	90.5891	115.679	137.573	135.179	127.264	73.5237	144.774	58.058	113.508	62.47	129.408	128.306	101.954	164.627	84.8492	75.3147	83.377
3300	125.969	161.346	212.221	196.076	180.194	93.5654	236.117	161.663	213.067	189.066	182.637	168.827	186.06	156.434	123.478	153.791	128.242	134.425	175.838	143.408	179.98	80.6169	190.289	73.724	173.109	109.358	109.091	149.041	162.503	116.599	120.527	160.869	92.7342	118.194	139.09	138.436	130.007	74.9636	147.79	58.6742	115.206	64.0046	130.941	128.677	104.578	166.612	86.2357	76.592	84.3387
3400	127.036	162.07	214.961	199.974	182.705	95.2604	238.539	164.324	215.984	191.774	186.187	171.094	186.552	157.764	125	154.457	130.265	134.792	177.254	145.663	181.953	82.6864	192.837	76.6032	175.207	110.255	110.652	153.078	166.291	117.428	122.598	166.198	93.7647	119.797	141.462	141.159	133.069	77.4051	150.014	59.0842	116.291	65.1418	132.97	129.305	107.023	169.265	88.2173	77.9074	85.9528
3500	127.784	163.549	218.216	205.088	184.439	95.843	239.99	166.934	218.562	195.24	188.846	172.673	189.612	159.089	125.925	155.2	133.327	135.741	179.117	148.539	183.693	85.4694	196.248	77.6133	179.886	113.15	111.913	156.749	168.15	119.925	124.644	170.221	95.4912	118.877	143.194	143.551	134.536	78.7379	151.912	61.1177	117.201	66.901	135.033	129.707	108.863	170.431	89.7097	78.9389	87.8805
3600	128.676	165.624	220.011	207.038	188.22	97.045	243.794	168.39	220.824	196.706	192.845	174.098	191.396	160.837	126.288	156.59	136.275	138.331	182.169	151.872	185.483	87.5814	198.604	79.7517	183.027	113.598	113.572	158.611	171.534	121.18	124.569	172.709	97.7555	119.82	143.96	144.363	137.238	80.8759	154.837	62.4628	120.238	67.2522	139.304	130.946	109.963	171.482	91.012	79.8353	88.5366
3700	130.024	168.253	221.915	210.074	190.273	98.1909	247.866	170.444	222.595	199.514	192.552	175.361	194.607	161.891	127.052	158.171	139.061	139.899	185.247	154.152	187.108	88.6648	201.792	81.7569	186.411	113.689	115.232	161.051	174.76	123.405	126.27	176.24	100.463	121.378	147.177	147.135	137.518	81.7803	157.716	64.6815	122.509	69.0278	141.373	133.165	112.518	173.92	91.9673	80.7272	90.3716
3800	131.429	171.111	225.35	212.938	194.076	98.483	250.485	173.197	224.724	202.658	196.028	176.389	197.663	164.414	128.361	159.428	140.965	140.537	189.272	157.161	188.544	91.1491	205.756	84.4075	189.354	116.308	117.198	163.469	177.585	124.657	127.667	179.71	101.937	122.848	149.671	148.925	138.881	81.6452	160.169	64.8903	123.937	71.5638	143.239	134.815	114.371	175.385	94.3477	80.2563	90.852
3900	132.359	173.64	227.686	215.819	196.924	99.8346	254.415	175.535	225.85	203.929	199.754	178.66	199.663	165.916	128.967	161.025	145.693	141.576	191.636	160.027	189.275	91.3954	211.014	87.8329	191.788	117.937	118.108	165.618	181.762	126.455	126.017	182.909	102.624	123.918	150.132	149.583	141.136	81.2947	163.115	66.211	124.959	73.3158	147.464	135.791	115.433	176.33	94.8345	80.5909	92.775
4000	133.357	174.94	230.781	218.68	200.738	101.096	257.236	177.977	228.625	206.167	200.109	180.064	202.206	166.638	129.59	162.581	147.516	144.275	191.832	160.536	190.299	92.901	209.133	90.5355	195.122	117.696	118.097	168.336	184.655	128.368	127.986	188.717	104.795	125.659	151.452	152.299	143.891	82.5156	165.694	66.8216	125.796	74.8801	147.68	137.178	118.741	177.566	96.6966	80.6502	93.2698
4100	133.923	178.474	232.16	222.139	202.061	101.91	261.667	179.759	230.604	208.013	202.495	181.884	203.627	167.482	131.167	163.102	146.706	145.657	194.507	161.46	191.006	94.0755	211.565	91.2632	196.707	119.803	119.827	171.454	189.601	131.358	130.425	188.173	105.942	127.596	152.779	156.274	145.258	84.3611	169.021	67.9068	127.458	75.9635	150.163	138.976	118.512	179.935	99.0238	82.2963	94.4991
4200	135.093	180.985	234.554	225.944	203.42	102.66	264.314	182.051	231.796	208.519	204.684	183.482	205.769	168.139	131.932	164.773	148.674	147.771	197.631	163.958	192.697	94.7348	215.983	93.4102	198.614	121.32	121.978	172.387	193.726	132.564	132.7	190.335	108.979	129.534	155.44	157.668	147.046	85.1138	171.454	68.3228	129.42	78.1345	152.835	140.796	120.945	182.023	100.067	84.1086	96.5184
4300	135.981	184.532	237.216	228.917	205.611	103.088	266.83	183.412	234.1	209.931	208.054	185.522	208.375	169.296	133.037	167.435	151.086	147.939	200.61	164.822	194.106	95.7172	217.68	94.777	202.308	121.121	124.011	175.088	199.038	134.541	135.875	194.449	111.952	130.198	157.059	160.076	148.174	86.2005	173.129	70.2153	130.961	79.5484	158.193	141.905	123.42	182.958	101.732	84.4906	98.4121
4400	137.462	185.983	239.618	230.92	208.321	103.793	269.461	183.74	236.123	211.547	210.092	186.612	209.77	170.832	134.675	168.688	153.639	149.354	202.204	167.221	195.776	97.2238	221.299	95.6295	205.118	123.236	125.951	176.839	201.105	136.592	138.001	199.181	111.528	132.157	159.214	159.601	151.044	87.5155	175.913	71.3098	132.805	80.4455	161.619	141.72	125.356	184.916	102.001	84.2803	100.466
4500	138.562	189.09	241.369	235.62	211.974	105.04	271.99	184.793	239.42	212.065	211.676	189.172	211.373	172.237	135.209	170.372	156.79	150.179	206.287	166.642	196.825	99.4335	225.008	96.2917	209.347	122.661	127.746	176.22	203.155	138.434	136.818	201.441	113.193	133.363	160.666	160.665	153.028	86.9214	176.924	71.9491	133.846	81.7404	163.318	143.628	125.907	187.138	104.082	85.2664	101.607
4600	139.605	190.759	243.579	237.699	213.895	105.657	274.606	186.417	241.535	213.271	213.525	189.921	211.793	173.455	136.469	171.704	159.939	153.266	209.306	169.642	198.316	100.778	227.5	97.1384	213.052	122.613	129.492	177.446	203.879	139.406	137.769	202.46	114.718	136.181	162.483	163.924	155.716	87.9875	179.01	73.2852	134.924	82.6743	167.126	145.016	127.299	188.334	109.011	85.9119	103.028
4700	140.872	192.305	246.038	240.935	217.272	106.633	277.743	187.667	243.372	214.719	215.394	190.64	213.445	174.559	137.351	172.455	161.506	154.555	211.49	171.056	199.954	101.057	229.083	96.7012	214.909	123.208	130.772	179.438	205.802	140.784	139.278	203.03	115.837	136.777	164.168	165.614	156.607	90.2149	181.395	74.9697	136.061	84.1693	169.92	146.417	127.962	189.977	110.494	86.6781	103.411
4800	141.807	196.353	247.298	243.862	219.885	107.268	280.012	188.438	246.059	216.95	216.971	192.282	215.831	175.076	139.098	174.231	164.749	154.574	213.957	173.844	201.286	102.728	230.719	97.9346	217.203	125.6	131.71	182.108	209.095	142.614	139.498	206.936	119.164	138.795	166.004	168.159	158.504	92.2746	183.135	76.6253	136.804	86.3944	174.688	147.691	130.136	191.853	112.846	87.1148	102.553
4900	143.371	198.271	248.815	247.185	222.169	108.315	282.821	190.961	248.095	218.089	218.011	194.113	218.633	175.498	140.29	175.827	166.568	155.506	215.684	174.211	202.802	103.59	232.687	100.967	219.291	127.231	134.123	183.511	212.566	144.985	140.902	209.089	121.539	142.169	168.065	169.855	159.817	94.4385	185.634	77.4381	138.493	88.5194	178.305	150.409	131.433	193.55	114.382	87.8362	102.223
5000	144.182	201.031	250.462	249.88	227.163	109.804	285.737	192.62	250.788	220.101	219.902	196.403	219.705	176.962	142.07	177.001	169.165	156.68	218.01	176.825	203.601	104.628	234.784	101.775	223.318	128.652	135.511	185.895	214.788	146.283	142.034	211.854	123.971	144.39	168.504	170.575	160.825	94.6138	187.424	78.2675	139.151	88.9032	181.507	151.558	133.297	195.989	117.118	88.2694	104.41
5100	145.282	202.761	251.858	253.918	230.269	111.01	288.366	194.841	252.25	221.235	222.168	197.855	220.419	178.009	142.818	178.049	168.721	157.943	220.532	178.858	204.642	105.777	237.856	103.396	226.785	129.543	136.154	188.646	217.646	147.124	144.954	215.508	123.746	144.803	169.069	172.279	162.577	97.7499	188.943	79.2199	141.497	90.9975	182.02	152.784	135.336	198.057	118.243	88.6	106.077
5200	146.718	206.157	254.144	257.463	232.383	111.563	291.661	194.849	254.466	222.71	223.498	198.884	221.229	179.879	143.426	179.44	170.767	160.044	221.701	180.649	205.779	107.531	240.441	105.462	227.308	129.152	136.731	190.886	220.066	149.09	146.161	219.325	124.672	146.319	170.797	174.236	165.003	99.1938	193.604	80.541	142.709	92.1619	183.311	154.039	136.078	199.729	118.672	89.7073	108.112
5300	148.238	207.412	254.964	260.206	234.013	112.751	295.124	196.793	256.61	224.42	224.274	200.148	221.543	180.894	145.246	180.571	171.638	159.726	224.281	182.905	205.974	107.775	243.57	104.81	229.677	129.88	138.598	191.471	220.966	151.108	149.669	220.959	127.511	149.058	171.619	176.927	166.877	100.142	195.658	82.599	144.846	93.62	184.19	155.786	138.123	201.112	120.374	90.029	111.612
5400	149.007	209.285	257.513	262.04	237.61	114.019	297.825	199.143	258.985	225.56	224.922	202.379	223.381	182.452	145.299	182.281	175.213	161.579	226.908	184.701	207.354	109.122	245.58	106.122	230.772	130.485	139.429	194.692	223.376	152.538	150.997	223.703	128.831	149.687	173.009	179.623	168.721	102.665	197.513	83.3662	145.576	94.1301	185.082	157.153	139.62	203.48	121.917	90.2995	112.558
5500	150.346	211.67	259.166	264.471	242.844	115.152	300.015	200.112	260.862	227.272	226.796	203.222	225.681	183.269	145.944	182.169	180.231	163.856	227.79	184.897	208.421	111.341	246.422	107.287	232.528	130.333	140.961	198.023	227.563	154.622	151.501	225.208	131.1	149.785	173.524	182.057	170.33	102.986	198.304	84.6601	145.929	94.6135	188.991	157.789	141.845	204.578	123.277	90.8165	114.265
5600	150.529	213.071	260.774	267.848	244.395	116.353	302.783	201.77	262.685	229.38	229.072	204.796	227.851	184.607	146.982	183.366	182.991	164.946	229.907	186.091	209.371	112.488	249.727	108.241	235.026	130.589	142.964	200.005	230.932	157.496	151.029	227.106	131.743	151.217	175.414	186.198	170.822	106.691	200.33	85.6264	146.935	96.9038	193.492	157.433	142.971	206.677	125.86	91.5592	116.003
5700	151.487	216.579	261.756	270.426	248.209	117.183	304.644	203.191	263.872	231.166	230.871	205.356	230.057	185.812	148.066	184.068	183.55	167.133	232.85	186.229	210.035	114.298	250.52	109.917	236.937	129.584	144.705	201.38	233.2	158.672	151.454	228.338	132.645	151.245	176.332	188.527	172.771	107.293	202.287	87.0244	148.027	98.391	196.562	157.824	145.144	208.939	127.055	91.9268	115.113
5800	152.652	218.133	263.21	273.609	251.093	118.308	305.995	204.09	265.692	233.289	232.301	207.003	231.592	186.685	149.332	185.794	186.641	168.813	234.551	186.44	211.306	114.954	253.903	108.353	238.684	129.909	146.762	202.531	236.362	160.205	152.77	231.945	134.233	151.59	178.114	191.302	174.086	108.313	203.409	88.3426	148.998	99.5127	198.856	157.95	146.984	210.588	128.444	92.7763	114.546
5900	154.246	219.964	265.875	274.877	253.722	119.458	308.406	205.798	266.77	235.353	232.675	208.059	233.216	187.75	150.496	186.872	188.12	168.466	237.886	187.536	213.2	115.432	256.259	108.997	241.125	130.108	147.415	203.787	241.019	160.791	153.13	233.63	135.036	153.558	179.509	193.434	175.001	108.966	204.801	89.1115	149.782	99.4702	200.031	159.215	146.758	211.905	129.792	93.5358	116.962
6000	154.621	222.679	267.878	277.418	257.947	119.958	311.985	207.425	268.498	237.701	233.142	208.698	235.435	188.77	151.701	187.637	190.242	169.353	239.996	188.656	213.73	116.702	259.316	110.488	241.753	129.943	148.926	206.014	241.671	162.978	153.505	236.533	136.826	154.902	179.924	193.554	176.221	111.178	206.592	90.3649	151.531	101.641	202.679	160.893	149.314	213.461	130.652	94.384	117.61
6100	155.913	224.337	269.037	279.692	261.709	120.308	313.561	209.105	270.838	239.818	235.071	209.505	237.161	190.88	153.849	189.205	190.855	171.848	242.902	189.854	215.216	116.412	261.674	111.709	244.234	130.101	149.649	208.456	244.953	165.041	154.852	236.685	138.365	157.803	180.797	195.8	177.364	111.512	207.842	90.7861	152.482	102.558	203.792	162.394	149.236	215.156	132.748	95.3244	119.129
6200	157.305	224.725	270.458	283.986	262.327	121.079	315.644	210.305	273.044	241.336	237.399	211.384	237.63	192.201	155.082	190.219	192.823	172.788	243.42	189.938	215.307	118.211	264.714	110.873	247.104	130.554	150.748	210.466	248.371	165.738	156.783	237.749	140.218	158.915	182.086	198.966	179.191	112.429	208.79	91.9588	153.289	104.884	204.952	163.174	149.551	215.849	132.516	96.3302	121.266
6300	158.268	228.081	272.483	286.435	265.176	122.571	317.058	211.493	275.5	242.751	239.004	213.232	239.455	193.209	156.584	191.456	196.096	173.037	245.616	191.806	216.062	119.525	266.964	113.641	247.709	131.793	151.531	210.906	249.822	167.346	157.37	239.443	140.02	159.611	183.677	199.837	181.29	115.252	210.922	93.0728	153.555	107.889	207.184	165.119	150.892	216.898	135.488	96.9789	122.535
6400	159.392	229.418	274.471	288.056	266.444	123.207	318.858	213.071	277.203	244.335	239.542	214.657	241.254	194.354	158.186	192.536	196.285	173.719	246.089	192.669	217.27	120.498	270.007	114.329	251.478	132.058	153.884	212.257	252.231	168.013	158.349	240.532	140.202	160.691	185.27	201.722	181.904	114.437	210.639	93.8189	154.512	110.157	209.003	165.976	152.639	218.016	135.91	97.8139	123.51
6500	161.252	232.583	276.786	288.541	267.789	123.904	322.63	214.663	278.903	246.398	241.306	215.738	241.886	195.049	158.96	194.206	199.293	175.871	247.71	193.459	218.228	121.109	268.847	114.51	253.181	132.824	153.723	214.343	255.702	169.459	160.434	242.661	140.372	161.902	186.342	202.8	183.029	113.743	213.182	95.718	155.821	111.786	211.533	166.916	152.756	219.267	139.622	98.9751	124.092
6600	162.52	233.15	278.818	289.581	270.37	124.925	324.18	215.236	280.081	248.525	243.412	216.742	242.342	195.558	160.337	195.315	201.379	176.363	250.553	193.946	218.826	122.878	270.056	114.443	252.747	133.314	156.007	216.206	258.151	170.679	162.241	243.973	140.973	162.817	186.868	202.695	184.841	115.28	214.352	95.2495	155.952	112.567	213.749	168.924	153.735	220.83	141.449	99.7071	125.925
6700	163.832	235.402	280.204	292.535	271.961	125.732	328.006	216.276	281.675	249.637	244.566	218.305	243.825	196.175	161.193	195.795	204.845	175.97	252.692	194.355	220.365	122.452	270.936	116.23	255.7	133.25	156.198	219.925	258.7	171.51	164.451	244.571	141.657	164.161	188.059	204.556	186.511	115.793	215.533	95.6993	156.958	112.819	216.657	169.994	154.674	222.276	143.138	100.207	126.594
6800	165.164	237.605	280.934	294.093	272.22	126.772	328.885	217.084	283.511	250.886	245.581	219.851	244.489	197.408	163.056	196.469	207.238	178.154	255.288	195.12	221.392	124.631	271.943	117.022	259.266	134.131	157.304	222.186	259.547	172.468	166.416	246.746	143.22	164.655	189.29	205.386	187.776	117.368	216.514	96.7401	156.926	115.487	219.079	170.937	156.405	223.616	143.547	101.399	127.607
6900	166.024	238.038	282.516	296.537	275.625	127.999	330.753	217.583	286.093	251.456	247.714	220.635	246.05	198.206	164.098	196.789	210.051	179.606	256.965	196.259	223.225	125.789	274.744	117.97	262.446	135.196	158.08	223.935	261.698	173.068	168.872	246.388	146.655	166.851	190.162	207.11	189.588	116.458	218.081	96.58	157.755	117.38	219.158	171.65	155.944	224.429	146.69	102.009	129.231
7000	166.694	239.345	284.638	297.768	276.723	128.637	332.117	218.982	287.098	252.185	250.503	222.514	247.415	199.287	165.251	196.829	211.559	180.623	257.398	196.456	223.902	127.128	276.453	118.416	265.865	135.582	159.969	226.026	263.838	175.015	170.202	247.184	149.286	168.547	191.165	207.379	191.597	115.931	219.668	97.5436	158.309	120.028	220.713	172.234	157.765	225.733	147.41	101.998	129.668
7100	167.442	241.115	287.491	299.366	278.329	129.369	333.303	220.716	288.009	253.756	253.007	224.353	248.679	199.498	167.494	198.636	213.157	181.782	259.422	197.358	223.896	128.784	278.223	119.29	269.35	137.324	160.801	227.381	267.468	174.816	170.383	248.567	151.234	169.152	192.236	209.538	191.929	118.454	220.074	97.6707	159.041	121.652	221.559	173.214	158.727	227.483	148.291	102.622	131.812
7200	168.822	243.116	288.875	301.071	282.516	130.145	335.047	221.672	289.625	254.657	254.13	225.565	248.87	200.064	168.987	199.094	214.925	183.933	261.369	197.956	224.781	129.905	280.547	119.61	270.734	138.648	160.587	229.179	272.262	176.963	170.547	252.522	151.615	170.277	192.43	211.321	193.222	118	220.999	98.6955	159.649	121.031	225.504	174.624	159.707	229.681	150.649	103.008	131.954
7300	169.822	244.964	290.68	303.986	285.258	131.536	337.325	222.426	290.642	255.869	256.022	226.644	250.616	201.149	170.618	199.594	216.961	184.955	263.983	199.989	226.363	130.847	282.301	120.08	273.791	138.976	162.095	231.159	272.799	178.014	172.308	254.675	153.887	171.263	193.357	213.412	194.943	118.562	223.872	99.3741	160.361	121.061	227.303	175.819	160.219	230.79	153.173	103.752	133.796
7400	170.461	247.927	292.156	305.162	286.896	132.668	339.349	224.124	293.053	256.83	257.697	228.556	252.226	202.212	172.615	200.621	218.807	186.341	266.242	200.481	226.689	131.593	281.391	122.656	274.638	138.825	164.171	234.018	272.654	178.009	173.27	256.827	155.958	172.326	194.907	216.02	195.606	118.952	225.79	98.738	160.72	123.306	229.568	176.657	161.567	232.888	155.926	104.713	136.404
7500	171.474	248.147	294.442	307.905	289.433	133.846	341.633	225.881	294.228	258.204	260.584	229.026	252.462	203.839	174.313	201.502	222.297	186.643	267.513	202	227.207	133.451	284.596	124.565	273.766	139.274	165.992	235.507	272.784	179.719	173.987	256.801	157.701	173.964	196.111	217.486	197.093	120.617	226.807	98.2341	161.773	123.924	228.494	177.276	162.652	234.339	158.628	104.866	137.779
7600	172.675	250.631	295.848	309.13	291.009	135.297	343.944	228.038	296.437	259.367	262.528	230.596	254.232	205.264	175.915	201.903	224.694	187.729	267.604	202.832	227.497	133.472	287.11	125.854	276.045	139.805	167.614	236.688	275.101	179.926	174.399	259.803	157.281	174.448	197.128	219.525	197.285	121.156	227.969	98.8226	162.91	124.728	229.102	178.655	164.612	235.923	159.054	105.757	140.822
7700	173.641	251.916	297.872	312.169	294.036	136.275	346.429	228.74	298.097	261.206	265.058	231.025	254.408	206.147	178.116	202.805	226.011	189.54	269.868	203.187	227.865	134.709	289.066	127.533	277.887	140.375	167.895	238.066	278.16	181.13	175.255	259.353	157.481	176.222	197.673	220.7	198.413	122.008	228.135	98.7272	163.318	126.894	231.657	180.428	166.875	237.563	158.95	106.681	141.121
7800	174.572	253.877	299.849	312.814	294.996	138.119	348.143	229.308	299.963	262.694	266.378	232.444	255.101	207.184	180.366	203.476	225.86	189.935	271.42	204.121	228.331	134.826	292.051	128.675	279.12	141.846	168.887	237.859	280.054	182.377	176.721	260.944	158.066	177.476	198.522	222.168	200.048	123.14	228.79	99.609	163.962	128.503	232.671	181.399	167.899	238.945	159.452	107.499	141.659
7900	175.479	255.206	300.861	314.732	297.916	138.943	349.03	230.662	301.786	264.001	268.787	233.88	255.036	208.743	181.529	204.21	227.393	191.124	272.52	205.218	229.16	135.109	293.041	128.722	281.205	142.656	168.4	237.565	282.704	184.318	179.024	262.986	159.77	178.517	200.102	223.536	200.074	123.561	230.589	100.194	164.357	130.746	234.723	181.786	169.276	239.79	160.633	107.252	143.068
8000	177.405	257.344	301.867	316.95	298.603	139.44	351.075	231.638	303.158	265.414	269.681	234.75	255.872	209.82	183.388	204.516	227.751	192.941	273.172	206.653	229.676	136.662	295.577	129.753	283.111	143.541	169.838	238.919	284.661	185.652	179.927	264.66	160.589	178.971	201.2	224.25	202.077	123.371	231.661	100.581	164.776	132.91	238.666	183.292	170.214	241.504	161.148	108.347	144.725
8100	179.453	259.583	302.312	318.252	299.295	140.423	352.648	232.602	304.244	266.523	271.191	236.66	257.703	210.337	185.45	204.854	228.309	194.513	274.016	206.83	230.316	136.409	297.916	130.282	286.255	144.184	171.37	240.85	286.789	186.291	180.876	266.333	160.518	179.565	201.988	227.182	204.239	123.788	232.771	101.275	165.722	134.618	238.665	183.466	170.017	241.673	159.665	108.777	145.772
8200	180.885	258.978	303.632	319.829	300.775	141.06	355.127	233.261	304.717	268.859	273.682	237.494	258.892	211.534	187.816	205.983	229.206	195.423	276.827	208.16	230.5	138.164	298.098	131.538	288.133	145.641	170.73	242.64	287.322	187.89	182.503	268.175	158.445	180.646	202.86	229.098	205.529	125.231	233.224	100.741	167.309	137.198	239.823	185.304	172.047	243.436	160.748	109.296	148.975
8300	182.062	260.143	304.536	320.945	302.782	143.109	357.304	234.733	306.182	270.882	276.04	238.566	258.878	212.81	189.582	206.602	231.69	197.672	276.998	209.194	231.98	139.449	299.662	133.779	289.141	146.463	171.823	245.479	288.657	189.501	183.923	268.618	160.686	180.795	203.959	230.399	207.223	125.333	232.744	101.483	167.847	138.211	242.119	187.414	174.599	244.237	161.26	110.242	150.521
8400	183.425	261.449	306.596	323.086	303.192	145.731	359.744	235.897	308.387	272.394	277.488	240.043	260.266	213.654	192.032	206.434	233.344	199.452	278.516	209.388	232.437	140.019	301.279	135.228	291.859	146.073	174.438	247.06	290.002	190.42	185.692	269.669	162.21	181.18	204.586	231.669	207.539	126.194	233.151	101.837	168.667	140.111	242.497	187.268	176.183	245.561	161.354	110.619	150.956
8500	184.195	264.228	308.125	325.077	305.816	147.172	361.009	238.127	310.314	273.494	278.84	240.79	260.777	215.145	193.939	207.252	233.362	200.522	280.279	211.837	233.126	141.825	302.977	134.082	293.775	146.696	175.738	246.916	289.479	190.193	186.751	271.969	163.253	181.546	205.061	233.039	209.152	126.959	234.065	102.754	169.683	141.591	243.889	188.848	178.296	247.722	161.494	111.306	153.387
8600	185.97	264.536	309.238	326.687	307.035	147.181	362.415	239.254	311.479	275.507	280.827	242.522	262.151	216.106	196.818	208.302	235.576	202.482	281.593	213.311	233.761	143.359	306.62	135.417	295.442	147.472	176.357	248.992	290.312	191.424	187.287	274.141	162.727	182.605	205.43	235.111	211.319	127.298	235.264	103.659	171.091	141.892	245.69	189.07	179.119	248.637	163.09	111.679	155.325
8700	187.322	265.278	311.847	329.034	307.719	148.399	363.961	240.601	313.12	276.737	282.451	244.732	262.591	217.157	198.799	209.222	236.061	204.056	283.992	215.601	234.117	144.977	307.65	136.56	297.256	148.023	177.802	249.335	292.056	192.543	187.305	275.577	163.462	183.468	205.909	236.898	212.436	126.875	236.24	104.455	172.263	142.352	246.061	190.18	181.633	248.611	164.449	111.838	157.05
8800	188.42	267.24	313.972	331.202	309.756	149.674	365.553	241.528	314.945	278.794	283.929	245.887	262.808	218.212	200.912	210.732	236.613	205.261	285.659	217.999	234.759	146.238	308.422	137.315	298.508	147.778	178.78	251.043	292.637	194.204	189.346	276.76	164.256	183.355	206.261	237.312	213.827	127.057	237.317	104.995	172.626	143.487	247.346	191.558	182.519	250.295	164.853	113.309	160.744
8900	189.56	269.007	315.481	333.087	310.549	151.42	367.7	242.524	316.687	279.226	285.63	246.719	263.709	219.075	204.836	211.301	236.501	205.657	285.583	218.839	235.566	148.73	309.672	137.888	299.645	148.834	179.243	253.035	292.876	194.813	189.713	279.065	164.339	183.37	206.651	239.761	215.832	127.327	237.727	105.786	173.28	144.064	248.353	192.988	183.614	251.753	165.147	113.978	160.961
9000	191.417	271.829	316.541	334.965	314.385	152.727	369.472	243.788	317.963	280.217	287.569	247.472	264.701	220.182	205.886	211.678	237.508	206.157	287.941	218.672	236.03	150.124	309.646	138.465	301.756	149.967	180	254.418	294.891	195.155	190.85	278.884	165.015	183.994	207.339	240.374	216.994	127.689	238.865	106.903	173.963	145.744	252.55	193.91	184.963	252.483	166.269	114.729	164.149
9100	192.677	273.411	317.325	337.049	316.208	154.033	371.082	244.532	318.968	281.006	290.012	248.708	264.808	221.643	207.748	212.365	239.41	206.377	289.642	219.621	236.024	149.282	309.911	139.634	303.363	150.933	180.514	255.846	295.643	195.005	191.736	280.566	165.249	185.161	208.548	241.931	218.76	127.373	237.541	106.825	174.935	147.434	252.816	195.574	185.189	253.107	167.425	114.881	165.38
9200	193.688	276.189	318.142	339.189	316.922	154.725	374.165	245.221	319.924	282.233	291.434	250.513	265.336	222.229	209.725	213.094	238.542	208.048	290.256	220.194	237.123	150.96	313.086	140.97	303.629	150.933	181.993	257.748	293.887	194.703	192.744	282.26	167.234	186.017	208.95	241.471	219.839	128.132	237.456	107.086	175.915	148.168	255.43	196.909	185.637	254.406	168.676	114.679	166.317
9300	194.622	277.074	319.432	341.058	320.768	156.429	376.018	246.52	320.7	282.84	292.45	252.549	266.376	223.076	212.707	213.432	239.08	209.013	290.8	220.422	237.346	152.215	313.119	143.105	306.13	151.477	183.686	258.82	294.493	195.677	193.296	282.248	167.884	186.857	210.445	243.358	221.516	128.153	239.549	107.987	177.312	147.979	257.585	198.094	185.731	255.03	169.209	115.068	168.029
9400	195.46	278.82	319.8	343.283	321.59	156.898	378.272	247.755	321.49	284.07	294.176	253.43	266.803	224.185	215.819	213.842	239.302	209.287	291.653	222.466	238.127	154.16	315.227	144.486	307.524	153.286	184.377	259.723	295.364	196.588	195.212	281.808	169.214	187.731	210.801	243.705	222.838	129.659	241.031	108.627	177.64	147.766	259.485	199.393	186.517	256.222	169.252	115.455	169.336
9500	196.146	280.213	320.343	344.211	323.461	157.772	380.252	249.128	322.56	285.771	295.386	254.464	266.954	224.905	218.32	214.418	240.391	210.818	293.584	223.953	238.546	154.251	315.998	145.08	309.925	153.575	185.513	262.664	296.04	196.807	196.726	284.071	170.063	187.887	211.23	244.869	224.242	131.319	241.797	109.847	178.357	150.672	261.866	199.425	187.118	257.109	169.067	115.798	170.577
9600	196.867	280.936	321.1	345.81	325.465	159.135	381.978	250.355	324.057	286.856	296.735	256.027	267.615	226.015	221.353	214.578	240.995	212.126	294.591	225.406	238.53	155.394	316.702	146.681	311.962	154.24	186.447	264.209	298.69	197.865	196.987	284.47	170.502	189.141	212.764	246.832	225.311	131.155	242.694	110.291	178.713	150.972	264.643	200.434	188.405	257.947	169.792	116.051	173.101
9700	197.794	282.622	322.422	346.306	328.065	159.682	384.047	251.057	324.736	287.67	297.209	256.999	268.268	226.757	224.388	214.684	241.131	212.561	296.629	227.112	239.441	156.159	319.437	146.052	314.265	155.241	188.653	264.543	300.496	199.006	198.446	285.563	171.356	191.591	213.763	247.471	227.094	131.804	243.43	110.904	179.283	151.374	265.756	201.414	189.731	259.157	170.482	116.704	174.256
9800	198.619	283.755	324.022	348.052	332.282	160.707	385.162	252.083	326.686	289.184	298.159	257.979	269.414	228.09	229.334	215.066	243.522	212.715	297.66	227.42	240.302	157.569	321.628	147.361	316.471	155.904	189.833	264.651	302.53	199.459	198.901	286.803	172.185	191.974	214.922	249.573	228.295	131.404	244.289	111.207	179.477	153.157	267.128	201.853	191.484	260.56	170.491	116.837	175.733
9900	200.299	284.864	325.19	351.029	334.645	161.702	387.158	253.685	327.757	289.36	299.609	259.833	271.274	229.239	232.737	214.907	244.698	213.092	298.395	227.912	241.005	158.283	322.476	147.772	318.034	156.462	191.009	265.626	304.67	200.365	200.426	289.122	173.558	192.228	215.846	250.514	229.865	130.362	244.717	111.584	180.787	154.821	270.02	202.876	193.1	261.516	170.634	117.025	176.637
10000	200.62	286.059	326.582	352.813	337.721	162.562	388.699	254.589	329.734	290.64	301.551	260.788	272.693	229.888	237.35	214.694	245.751	214.016	299.425	228.37	241.607	160.146	323.232	148.158	317.783	157.081	191.716	266.265	307.049	200.416	201.21	290.915	173.883	192.833	216.657	252.653	231.563	131.263	245.05	112.249	181.616	155.091	270.849	204.094	193.617	263.336	172.274	117.705	177.3
10100	202.274	287.346	327.83	353.089	339.387	162.851	390.983	256.421	331.417	291.19	303.867	262.188	272.973	230.786	240.132	214.948	245.772	214.333	301.772	228.83	241.927	161.13	324.775	148.101	318.699	158.166	193.934	267.387	308.578	201.667	202.743	291.343	173.93	193.077	217.402	254.805	233.14	131.995	245.816	112.141	181.431	155.653	272.25	205.332	194.276	263.99	172.395	118.563	178.318
10200	203.394	289.204	328.523	355.08	340.333	163.062	392.156	257.127	333.219	292.618	306.077	263.006	272.836	231.591	242.305	216.012	247.644	215.821	302.94	230.076	242.815	162.517	327.26	148.974	320.149	158.45	193.919	269.051	309.251	202.392	202.41	293.269	173.328	193.445	218.11	254.952	234.419	132.306	246.263	112.652	182.104	158.37	272.269	207.601	195.274	264.6	172.583	118.966	179.735
10300	204.545	289.829	329.518	356.624	342.748	164.733	394.303	257.693	335.207	293.867	307.279	264.016	273.287	232.931	247.281	216.853	249.366	216.361	304.167	230.819	243.304	163.364	328.308	148.653	321.614	158.931	193.881	269.975	310.49	203.841	202.76	294.816	173.252	193.935	219.489	255.788	235.892	133.108	245.993	113.617	182.413	158.77	275.749	208.842	195.844	266.067	172.392	119.706	180.958
10400	205.936	290.512	331.487	356.05	343.542	164.923	396.54	258.625	336.637	295.537	309.108	265.661	274.201	233.523	250.688	217.715	251.047	217.367	305.76	231.174	242.832	164.074	331.378	148.794	322.918	158.515	195.351	270.509	312.47	204.314	201.731	294.985	174.245	194.682	220.388	257.66	236.854	132.876	246.609	113.621	183.001	158.475	277.437	210.058	196.044	268.057	174.157	119.961	182.052
10500	207.018	291.062	332.33	357.784	345.055	165.755	399.024	258.409	337.724	297.668	311.29	266.709	275.056	233.524	253.844	217.931	253.198	218.325	306.555	231.551	243.52	166.643	333.525	148.865	325.723	159.322	195.774	271.051	314.77	204.443	202.628	295.019	174.485	195.268	221.245	258.989	237.178	133.805	247.595	114.337	183.522	159.895	279.551	211.678	197.068	269.26	175.437	120.536	183.293
10600	207.153	293.138	332.77	359.172	346.358	166.143	401.656	258.788	338.118	299.177	312.761	267.709	275.751	233.529	257.248	218.343	257.513	219.079	307.586	233.19	244.024	167.967	334.802	149.706	326.931	159.866	196.498	272.154	314.922	205.518	203.672	294.442	176.077	195.62	222.239	259.615	238.485	134.143	248.527	115.223	184.067	160.219	282.722	212.538	198.516	270.108	175.373	121.031	183.454
10700	208.509	294.163	334.683	359.197	349.417	166.921	402.842	259.032	338.845	299.836	314.802	268.788	275.468	234.577	260.904	219.268	258.312	220.371	309.703	234.001	244.675	168.945	337.817	150.072	327.763	160.971	199.207	273.197	317.181	206.51	204.005	295.653	176.913	196.812	222.014	260.278	240.813	135.032	249.525	115.882	184.481	162.033	282.541	214.332	199.625	271.388	175.165	121.524	185.463
10800	208.718	295.107	336.245	360.61	351.711	168.386	405.284	260.132	340.213	301.005	316.112	270.223	275.525	236.483	263.631	219.721	257.821	222.041	311.563	235.08	244.886	170.713	338.711	150.331	328.192	160.323	199.648	274.559	316.646	207.842	205.07	296.48	178.153	197.52	222.539	261.51	241.96	136.122	250.402	116.94	184.722	162.418	284.201	215.896	200.753	272.868	176.229	122.376	187.327
10900	209.659	297.579	336.962	362.145	354.307	170.225	407.32	260.921	341.705	302.964	318.156	270.735	275.911	238.046	266.243	220.36	260.589	222.624	314.202	235.488	245.658	171.231	338.16	151.36	330.234	161.007	199.651	275.828	319.294	207.85	205.115	297.266	179.87	197.575	222.926	263.936	242.816	136.711	251.112	116.633	185.465	160.638	285.045	217.283	203.429	274.579	176.745	123.867	188.837
11000	210.495	299.12	338.32	364.775	355.014	171.126	409.052	261.3	342.998	304.25	319.364	272.033	276.871	239.168	269.816	220.561	261.833	223.075	316.122	236.474	246.095	172.377	339.7	151.873	332.428	160.955	200.412	277.12	321.074	208.497	207.437	297.58	180.643	198.155	223.599	266.232	244.311	137.192	251.189	116.569	186.192	161.816	285.844	218.341	205.349	275.499	177.242	124.137	189.933
11100	211.93	300.178	340.196	365.182	355.934	172.151	411.779	262.704	344.049	306.663	320.873	273.328	277.041	240.039	271.941	220.895	262.352	222.682	317.612	237.039	246.352	173.947	342.753	152.48	332.795	160.968	201.457	277.533	323.847	209.743	207.912	298.948	181.955	199.593	223.758	267.582	245.891	137.138	252.199	116.439	186.426	162.981	287.176	219.485	206.13	276.945	176.735	124.317	191.191
11200	213.242	302.805	341.75	366.776	358.348	172.437	413.207	263.569	344.748	307.395	321.068	274.08	277.405	240.835	276.336	221.104	261.73	223.766	319.546	238.81	246.638	174.538	343.534	153.7	335.051	161.515	201.499	278.617	323.511	211.112	208.111	300.184	181.698	200.16	224.394	268.301	247.353	138.226	253.091	117.289	186.855	163.577	288.708	221.567	206.872	277.826	176.948	125.017	191.716
11300	214.466	304.613	343.837	366.821	360.004	172.649	415.133	264.47	346.348	309.367	322.175	275.291	277.423	241.789	281.527	220.884	263.757	223.866	321.373	240.664	247.101	174.833	344.869	155.169	337.62	161.868	202.869	279.956	325.436	211.541	209.814	300.951	182.166	200.436	225.042	269.753	247.885	137.904	253.871	117.603	187.142	163.769	289.854	223.235	206.508	278.973	177.534	125.636	192.974
11400	214.698	305.373	344.522	368.481	361.239	173.009	417.262	265.327	346.389	311.551	323.674	276.303	277.245	242.682	285.745	220.836	265.567	224.06	321.739	240.866	247.336	176.252	347.333	156.236	337.101	162.959	204.182	281.407	326.562	212.437	211.136	302.448	183.153	201.755	225.867	271.259	248.379	138.824	254.633	117.872	187.171	164.22	291.798	224.99	207.741	280.057	177.503	126.891	194.572
11500	215.418	307.019	346.154	369.973	362.792	174.01	420.176	265.444	347.033	312.896	324.48	277.043	277.72	243.572	293.527	221.248	266.708	224.445	324.14	241.698	248.244	177.357	348.734	156.874	337.447	162.943	205.53	283.265	327.852	212.439	212.052	302.665	184.079	202.349	226.529	273.289	250.138	139.666	255.966	118.589	187.296	165.297	292.072	226.307	208.646	281.31	177.23	127.193	195.795
11600	216.596	307.651	346.912	370.902	363.768	173.856	421.699	266.242	347.091	314.09	325.479	278.322	278.152	244.899	297.462	222.315	267.026	225.557	326.357	242.343	248.171	178.532	350.216	158.072	339.097	163.488	205.697	284.811	328.839	212.843	213.278	303.813	185.01	203.686	227.022	273.801	251.628	141.026	256.936	118.764	187.358	166.201	293.902	227.686	209.814	282.789	178.195	126.715	197.427
11700	217.488	308.085	348.341	372.48	366.002	174.829	423.237	267.005	348.113	315.563	326.864	279.077	279.053	245.925	303.027	223.145	268.469	225.854	327.703	242.324	248.927	180.169	351.235	159.088	339.345	163.889	206.525	286.511	332.998	213.208	214.613	304.977	185.805	204.736	227.634	274.85	253.307	141.8	257.228	119.46	187.549	167.041	295.472	229.124	209.597	284.496	177.704	127.015	199.296
11800	219.122	310.173	349.631	373.12	367.764	175.887	423.855	268.307	348.977	318.076	329.173	280.508	280.405	247.044	308.138	223.935	269.529	226.112	328.65	242.873	249.417	181.29	353.342	159.568	339.648	164.206	206.913	287.819	334.604	213.969	215.232	306.2	186.506	205.625	228.47	274.276	255.602	142.562	257.646	119.702	187.747	167.925	295.222	230.809	209.402	285.229	178.213	127.586	200.457
11900	219.87	311.383	350.996	375.101	370.441	176.009	425.714	269.231	350.798	320.195	331.158	281.351	280.886	248.38	315.48	224.677	271.113	226.688	329.779	243.252	249.763	181.548	354.659	159.844	341.509	164.939	207.658	290.153	336.59	214.668	216.391	307.024	187.323	206.738	228.458	276.332	257.497	142.03	258.212	119.874	187.813	169.485	296.079	231.666	209.889	286.773	178.737	128.013	200.415
12000	221.489	313.377	351.407	375.874	372.357	176.671	427.548	270.046	351.931	321.6	332.769	281.796	281.04	248.98	320.759	225.564	272.31	227.302	332.019	243.927	250.569	183.016	356.537	160.581	341.621	164.417	208.162	291.399	338.314	214.819	216.878	306.584	188.53	207.62	229.004	277.422	258.371	142.136	259.217	119.95	188.51	170.01	296.142	232.102	211.076	288.25	178.536	128.961	202.017
12100	222.113	314.541	353.078	376.316	376.076	177.741	429.217	270.427	353.183	323.09	334.675	282.682	281.353	249.861	326.96	226.037	273.666	228.002	333.02	245.309	250.801	184.706	358.019	160.685	341.822	164.272	209.654	293.587	337.38	215.715	216.807	306.157	190.295	208.704	230.135	277.169	258.439	142.448	260.127	119.907	188.148	168.848	295.973	233.517	211.256	289.695	178.547	129.73	203.931
12200	222.776	316.193	354.506	376.504	377.727	178.644	431.908	271.584	354.264	324.337	335.401	284.026	281.256	250.441	328.532	226.773	273.276	228.671	335.19	245.731	251.541	185.961	359.558	161.138	343.458	165.373	211.505	294.719	337.866	216.762	217.615	306.785	190.905	209.569	231.288	278.392	259.617	143.118	260.758	119.874	188.146	170.036	297.745	234.807	211.489	290.978	178.455	130.468	204.886
12291	223.999	317.07	356.271	376.68	378.202	178.526	433.895	271.938	354.309	325.565	335.37	284.371	281.242	250.897	330.209	227.193	273.971	230.143	336.907	246.782	251.574	186.099	360.728	161.776	344.677	165.369	212.067	296.674	338.352	217.29	218.854	307.73	191.215	210.865	231.872	279.647	261.516	143.565	261.185	120.605	188.397	170.325	298.7	235.772	212.953	292.004	178.948	130.325	209.048
12300	224.176	317.121	356.322	376.708	378.718	178.662	433.761	272.059	354.577	325.433	335.105	284.318	281.317	250.896	331.102	227.208	273.854	230.033	336.75	246.747	251.637	186.284	360.897	161.815	344.923	165.427	211.914	296.91	338.723	217.068	219.051	307.931	191.662	210.996	232.141	279.641	261.589	143.521	261.376	120.535	188.441	170.406	298.797	236.06	213.188	292.104	179.122	130.328	209.324
12400	225.162	318.116	357.465	378.839	380.737	178.822	435.969	273.428	355.671	327.709	335.856	285.147	282.331	251.296	340.777	227.555	275.013	230.403	338.346	247.199	252.109	186.932	362.509	162.453	345.37	165.426	212.979	297.753	339.748	216.85	219.555	308.721	192.668	212.097	232.263	280.805	262.826	144.169	261.494	120.385	188.618	171.043	300.613	237.362	214.17	293.03	179.072	130.629	210.999
12500	226.262	319.774	357.92	379.472	382.896	179.215	437.383	275.013	355.891	329.254	337.347	285.37	283.016	251.865	344.871	227.74	275.413	230.972	339.983	248.029	252.846	188.594	364.901	163.711	345.773	165.338	213.855	299.137	341.768	217.666	220.754	309.331	192.518	213.157	232.817	282.286	263.748	144.496	261.735	121.75	188.69	171.502	302.261	238.209	214.878	293.778	180.315	130.514	212.354
12600	227.611	320.542	358.287	380.986	385.426	179.036	439.634	275.382	357.467	331.174	338.74	286.083	283.89	252.674	347.116	228.566	276.824	231.374	339.498	248.656	254.001	189.355	365.513	163.931	345.373	166.013	214.602	299.532	343.874	218.346	220.749	309.983	193.703	213.903	234.173	283.317	264.871	145.668	263.245	122.166	187.931	171.688	303.318	238.731	215.761	294.627	179.995	131.156	213.12
12628	228.084	321.062	358.731	381.121	386.265	179.236	439.872	275.521	357.748	331.411	339.205	286.36	283.763	252.8	349.233	228.84	277.77	231.375	339.807	249.042	254.242	189.956	365.992	164.185	345.665	166.16	215.169	299.38	344.008	218.102	220.704	310.518	193.922	214.125	234.594	283.555	265.417	145.944	263.398	122.226	187.961	172.072	303.742	238.864	216.353	294.606	180.08	131.319	213.593
12700	229.62	319.833	358.587	382.034	387.762	179.695	441.066	276.253	358.348	332.51	340.021	286.867	284.197	252.971	354.367	229.172	278.37	231.702	340.045	249.544	255.093	188.919	366.384	165.055	346.412	166.209	216.488	299.511	344.207	218.239	222.18	311.64	193.523	214.507	234.823	284.91	265.953	146.536	263.213	122.381	188.135	172.839	304.558	240.036	216.358	295.195	180.458	131.562	214.447
12800	230.968	321.58	360.23	382.628	389.682	179.527	442.396	276.808	358.907	333.952	341.535	288.264	284.097	253.91	355.878	230.245	279.44	232.255	340.729	250.468	255.796	189.588	368.073	165.178	346.403	166.488	216.799	298.928	344.481	218.401	223.578	311.576	194.708	216.69	235.693	286.427	268.152	148.067	263.303	122.88	188.245	172.825	306.603	241.629	217.473	296.021	180.515	131.754	214.723
12900	233.077	322.691	361.405	384.543	390.273	179.721	443.805	277.755	359.741	335.699	342.895	288.914	284.576	254.545	361.402	230.678	280.587	232.53	343.395	250.859	256.397	190.574	370.147	165.635	347.243	167.424	217.952	299.674	345.776	219.002	223.823	311.667	195.463	217.411	236.141	286.983	269.748	148.028	264.378	123.008	188.432	173.551	307.788	242.686	218.803	296.977	180.833	132.722	215.2
13000	234.721	323.171	363.67	385.795	393.306	180.033	445.328	278.756	360.699	337.857	343.077	289.496	285.259	255.527	368.382	230.896	281.311	232.839	345.182	251.935	256.943	192.091	371.273	166.831	349.346	167.416	218.934	300.455	347.234	219.256	224.542	312.166	196.616	218.685	237.148	288.692	271.644	149.125	264.934	123.693	188.288	172.887	309.231	242.844	219.345	298.087	181.133	133.514	217.54
13100	235.267	324.445	364.308	387.695	395.557	180.603	446.69	279.216	361.147	339.29	343.834	290.472	285.747	255.602	374.911	232.011	281.454	233.63	346.088	252.516	257.401	193.11	371.206	167.05	350.864	166.909	219.884	300.409	349.626	219.789	225.872	312.622	197.669	219.503	237.433	289.932	272.326	149.105	265.33	123.417	188.105	173.316	309.829	244.11	219.991	298.886	182.795	134.634	220.09
13200	236.162	325.589	366.137	389.13	396.475	180.796	448.129	280.021	362.137	341.713	345.205	291.044	286.275	256.236	382.477	232.683	282.687	233.855	347.103	253.409	257.778	193.933	372.052	166.894	351.635	167.424	220.714	301.454	349.892	220.388	227.259	313.431	197.531	220.71	238.208	292.048	273.774	149.138	265.962	122.278	188.227	174.047	309.999	245.207	221.44	300.09	183.331	134.538	222.181
13300	237.493	325.781	366.145	388.575	397.834	181.289	450.049	281.29	362.597	343.429	346.499	292.072	287.006	257.411	389.004	232.765	283.969	234.225	348.451	254.32	258.325	195.153	373.423	166.037	352.164	168.641	221.869	302.315	352.203	221.442	226.984	314.118	197.993	221.542	238.821	293.486	274.713	149.717	266.844	122.107	188.698	175.169	311.394	246.138	222.645	301.15	183.791	134.921	224.417
13400	237.199	326.186	367.287	389.452	399.105	181.1	451.757	282.637	363.312	345.949	348.155	293.346	287.511	258.054	395.469	233.209	284.804	235.041	349.974	255.303	258.717	196.498	375.622	166.936	353.142	168.452	222.122	303.071	354.025	221.397	227.609	313.82	198.648	221.268	239.373	295.484	275.136	149.667	267.091	122.01	188.732	175.43	312.888	247.42	222.777	303.101	184.022	135.278	224.839
13500	238.439	327.078	367.882	390.013	400.997	181.796	452.702	283.751	363.498	346.97	347.548	294.385	287.992	259.269	399.77	233.433	285.563	235.39	351.605	255.458	259.343	196.938	375.998	167.845	353.781	168.8	223.471	303.723	355.984	221.778	228.222	315.22	199.302	222.18	239.845	296.122	277.001	150.149	267.23	122.595	188.987	175.609	314.351	248.096	223.587	304.162	184.471	135.052	226.728
13600	239.827	328.21	368.747	390.283	401.124	182.567	453.973	284.762	363.601	348.136	349.378	294.944	288.415	259.59	406.594	233.8	285.522	235.539	354.055	256.798	260.151	197.736	376.133	168.424	353.544	169.215	224.154	303.508	358.007	222.29	229.416	316.733	200.149	223.415	240.773	296.739	278.555	151.101	267.847	122.491	189.151	178.172	315.773	249.523	224.726	305.71	184.32	135.672	228.749
13700	241.101	329.792	369.417	392.503	403.251	182.992	455.228	285.222	364.847	349.923	350.275	295.409	288.698	260.22	416.127	233.771	285.577	236.228	354.469	257.594	260.443	198.346	377.232	169.84	354.718	169.493	225.47	303.979	360.322	223.132	230.482	317.735	201.781	224.7	240.513	298.402	280.013	151.854	268.432	122.72	188.543	179.575	316.329	251.712	225.103	307.158	184.873	135.885	229.791
13800	241.687	331.62	370.008	393.112	405.698	183.081	456.677	285.814	365.361	351.719	350.916	296.677	288.716	260.858	423.285	233.739	285.993	236.365	354.748	257.757	261.047	199.106	377.441	169.76	355.864	169.786	227.519	304.025	361.074	223.317	231.031	318.292	202.795	226.786	241.638	300.522	281.121	151.7	269.389	123.311	188.994	180.23	317.801	252.594	226.205	308.425	185.505	136.603	231.865
13900	242.661	331.858	371.117	394.225	407.781	183.59	458.162	286.519	366.277	353.272	352.048	297.391	289.191	261.721	427.919	234.612	287.542	236.812	355.487	258.658	261.429	199.422	379.612	170.163	356.758	168.924	228.02	304.255	362.957	224.571	231.884	319.085	203.008	227.345	242.326	301.714	282.176	152.066	269.981	123.619	188.843	180.963	318.373	253.557	226.824	310.116	186.313	137.221	232.369
14000	244.282	334.649	372.286	395.552	408.598	184.365	460.099	286.643	367.686	354.798	352.697	297.918	289.653	263.292	434.197	234.796	287.881	237.009	357.425	259.214	261.709	200.838	380.084	170.752	357.283	169.61	229.281	305.036	364.072	224.747	232.846	319.245	204.228	228.358	242.522	302.619	282.607	151.44	270.774	124.021	188.991	180.844	319.053	254.4	227.208	311.341	186.703	137.999	233.774
14100	245.267	335.884	373.642	396.391	409.889	185.416	461.531	287.489	367.647	356.076	354.505	298.416	289.859	264.37	441.718	235.327	288.184	237.433	358.187	259.972	262.625	200.381	381.214	171.618	357.859	170.1	230.255	305.66	364.672	225.096	233.176	320.164	204.177	229.665	243.322	305.195	284.459	151.619	271.023	124.494	189.411	181.949	319.78	254.699	227.771	312.284	186.753	137.913	234.295
14200	246.977	336.621	374.103	397.187	410.13	185.471	462.471	288.327	368.699	357.53	355.494	299.032	290.556	264.911	448.528	235.764	288.961	237.264	360.094	260.454	262.99	201.606	382.917	172.036	358.8	170.329	231.593	305.822	366.831	225.72	233.938	321.273	203.776	231.113	243.424	306.121	286.026	152.412	271.514	124.675	189.464	181.963	320.455	256.439	227.877	313.773	187.675	138.785	235.393
14300	247.685	338.934	376	397.939	411.085	185.209	464.313	289.173	368.818	359.794	355.746	299.703	291.098	265.766	454.558	236.372	289.626	236.945	361.11	261.656	263.76	202.495	384.798	171.965	359.068	170.624	233.254	307.148	367.429	226.465	234.813	321.66	203.511	232.124	243.258	307.556	286.403	152.787	272.106	125.216	189.85	183.235	322.253	256.737	228.226	315.301	187.529	138.86	236.55
14400	248.018	340.074	377.1	399.284	412.376	186.17	468.082	289.72	369.255	361.267	357.013	299.565	291.404	266.781	462.542	236.536	291.067	237.325	361.273	261.648	264.197	203.825	384.569	172.452	359.459	171.066	233.471	307.194	368.115	226.971	235.554	322.329	204.244	233.678	243.861	308.59	288.186	153.254	272.994	125.501	190.245	183.564	322.94	257.305	228.917	316.292	187.194	138.778	239.266
14500	249.336	341.045	377.215	400.256	414.435	186.873	469.454	290.8	369.993	363.111	359.079	300.408	291.763	267.51	466.558	236.622	290.881	237.715	361.911	261.907	264.772	205.538	386.345	173.346	360.542	170.964	234.513	308.028	370.541	226.846	236.4	324.132	204.7	233.879	243.867	310.202	290.178	153.316	273.235	124.817	190.047	184.164	324.467	257.958	228.428	317.264	187.713	139.529	242.482
14600	250.301	342.103	378.205	399.567	415.637	187.36	470.552	291.766	370.101	364.873	360.323	301.139	292.104	268.751	474.597	237.732	291.29	238.115	362.502	262.586	264.984	205.402	388.509	173.26	362.925	171.257	236.524	308.963	371.824	227.518	237.388	324.963	205.617	234.474	244.706	312.016	292.376	153.618	274.652	124.702	190.127	184.666	326.168	259.37	229.082	319.175	188.479	139.852	243.065
14700	252.049	343.202	379.151	400.393	417.468	188.755	471.093	292.856	370.587	366.258	361.539	301.828	292.907	270.154	484.763	238.985	292.373	238.414	364.115	263.1	265.708	205.436	388.769	173.305	363.878	171.564	237.712	309.238	374.959	227.475	238.636	325.876	206.321	235.16	244.982	311.933	294.941	154.162	275.203	124.911	190.268	186.077	327.327	260.359	229.687	320.879	188.602	140.421	244.64
14800	253.825	344.645	379.378	401.314	418.535	188.713	472.196	293.65	371.778	368.308	361.412	303.163	293.012	271.148	486.458	239.809	292.668	238.892	365.184	262.719	266.449	207.955	390.005	174.261	363.796	171.719	239.102	309.988	377.3	228.02	239.669	326.131	207.208	236.324	244.836	313.642	296.223	154.795	275.29	124.579	190.406	186.808	327.957	261.174	230.349	322.725	188.79	140.902	246.92
14900	255.094	345.548	381.019	401.884	419.216	189.172	473.571	294.376	372.597	369.72	362.262	304.326	293.431	272.619	492.021	240.193	292.591	238.721	366.949	263.404	266.608	209.465	391.248	173.879	364.162	171.513	240.321	310.68	379.043	227.791	240.641	326.576	207.484	237.25	245.351	314.113	299.034	154.994	275.139	125.431	189.935	187.191	329.28	262.648	231.072	323.782	189.32	140.971	248.082
14963	256.39	345.494	381.526	401.972	420.199	189.731	474.581	295.074	372.649	370.809	362.085	304.666	293.524	273.25	492.749	240.791	292.427	238.408	367.866	264.137	266.941	210.688	391.971	174.511	365.044	171.888	240.06	310.873	379.107	228.198	240.921	326.539	207.952	237.431	245.208	314.947	299.909	154.767	275.132	125.826	189.815	187.915	329.764	262.605	230.843	324.785	189.487	141.103	248.097
15000	256.805	345.318	382.043	402.546	420.244	189.182	475.467	295.272	373.002	371.403	362.16	304.997	293.691	274.051	495.318	241.105	292.529	237.97	368.563	264.305	267.109	211.111	392.752	174.125	365.155	171.787	240.452	311.138	379.112	228.385	241.271	326.722	208.324	237.801	245.544	315.053	301.074	155.452	275.561	126.016	189.643	188.162	330.253	263.162	231.264	325.044	189.793	141.293	248.814
15100	257.026	344.877	382.648	402.789	420.784	188.993	475.85	296.773	374.407	372.334	363.334	305.438	294.005	275.147	504.842	241.83	292.306	237.925	369.062	265.081	267.686	211.674	393.765	175.131	366.945	171.54	242.779	311.847	379.873	228.699	241.634	327.761	208.328	237.913	245.702	316.164	302.74	156.331	275.818	126.578	189.759	188.647	329.673	264.566	231.943	325.782	190.021	141.38	251.169
15200	257.753	345.855	383.268	403.685	421.383	189.3	477.411	297.69	374.765	374.822	364.619	306.466	294.366	275.995	512.721	241.909	292.595	237.619	370.776	265.362	268.318	213.239	395.985	175.662	367.478	171.873	244.178	311.859	381.091	229.511	241.776	328.713	209.766	238.641	246.081	317.366	304.741	156.042	276.007	126.7	190.022	190.151	330.769	266.632	232.378	326.919	189.79	142.132	253.254
15224	258.398	345.968	383.816	403.566	421.152	189.48	477.971	298.132	375.106	374.776	364.727	306.773	294.576	276.078	514.705	242.251	293.113	237.533	371.319	265.463	268.138	213.886	395.763	175.57	367.21	171.839	244.633	312.084	381.393	229.763	242.31	329.019	209.976	238.576	246.185	317.164	305.985	156.193	276.14	127.118	190.058	190.721	330.809	267.035	232.467	327.425	189.932	142.305	253.484
15300	258.453	346.77	383.914	404.313	422.348	189.594	479.27	298.948	375.391	375.611	365.702	307.45	294.874	276.639	521.667	242.608	294.1	237.952	371.606	266.302	268.174	214.968	395.36	175.993	367.018	172.108	245.08	312.676	382.184	229.889	242.281	329.231	211.04	240.209	246.494	318.157	307.579	156.43	276.96	126.686	189.994	191.661	330.736	268.188	233.392	328.649	189.961	142.549	254.141
15329	258.918	346.511	384.222	404.728	422.214	189.644	479.739	299.144	375.469	376.237	365.571	308.462	295.199	276.98	521.025	242.663	294.1	238.165	372.021	266.491	268.304	215.479	394.96	175.86	367.294	172.332	245.344	312.414	382.555	230.058	242.287	329.721	211.466	240.417	246.536	318.352	308.006	156.255	277.312	126.969	190.013	192.084	330.977	268.435	233.585	329.131	190.216	142.671	253.998
15400	259.353	347.04	385.107	405.575	422.32	189.552	480.63	299.48	375.638	377.458	366.179	309.23	295.847	278.095	525.6	243.265	293.895	238.311	373.512	266.554	268.356	215.511	394.782	175.947	367.8	172.73	247.024	312.865	383.265	230.842	243.094	330.335	211.943	240.638	246.787	319.391	308.765	156.174	277.602	127.161	189.508	191.293	331.092	269.216	234.097	330.723	189.636	142.615	253.751
15500	259.509	348.504	386.601	406.128	425.257	189.96	482.569	299.978	376.334	378.482	366.765	309.782	296.832	279.831	527.913	243.447	294.666	238.25	374.928	267.889	268.691	216.54	394.886	175.681	367.456	172.994	248.278	312.593	383.948	230.984	244.914	331.353	212.696	241.071	247.403	320.766	310.382	156.438	278.256	127.407	189.296	192.173	331.561	269.143	234.478	332.222	189.851	142.643	255.029
15600	260.938	348.805	387.785	406.472	426.542	190.903	483.527	300.719	376.906	380.464	367.141	309.97	297.333	281.027	536.092	244.08	296.684	238.413	376.161	268.867	269.519	217.858	396.02	175.889	368.842	172.643	248.467	312.812	385.403	231.314	245.967	331.844	213.084	242.488	248.174	321.445	311.968	156.891	277.997	127.784	189.568	192.366	331.995	269.242	235.649	333.376	190.322	142.112	258.072
15700	262.455	349.664	388.586	408.173	429.054	191.291	485.232	301.955	377.037	383.266	368.236	310.057	297.499	282.246	539.614	244.436	296.867	238.695	378.767	269.278	269.99	217.876	396.564	174.93	369.647	172.566	248.757	314.049	385.877	231.291	247.463	333.352	213.165	242.572	248.644	323.071	313.225	157.175	278.228	128.047	189.637	192.393	332.623	269.729	236.701	335.01	190.696	142.754	260.037
15800	263.844	351.422	390.049	407.727	430.563	191.793	487.313	302.736	377.806	384.862	368.348	311.208	298.484	283.223	544.083	244.973	297.094	238.982	380.655	269.676	270.561	218.514	397.4	173.815	369.165	172.92	250.343	313.789	386.756	232.363	248.326	334.122	213.128	244.062	249.406	323.758	315.936	157.563	278.906	128.552	189.535	192.411	332.69	269.803	237.828	336.539	190.83	143.185	260.991
15900	264.65	352.813	391.009	407.511	431.36	191.976	488.363	303.255	379.016	386.396	369.207	311.827	298.937	284.532	549.997	245.36	297.605	238.784	381.917	270.056	271.269	219.258	399.433	173.256	370.461	173.174	251.096	313.966	387.483	232.605	249.616	334.881	214.271	245.646	250.168	325.198	317.737	157.867	278.945	128.886	189.517	191.991	334.58	271.169	238.288	338.267	190.361	143.745	262.402
15953	265.323	353.452	391.334	408.111	432.542	191.989	489.709	303.494	379.314	387.215	369.338	312.14	299.036	284.607	554.236	245.696	298.158	239.122	383.293	270.59	271.44	219.874	399.627	173.734	370.465	173.538	251.475	313.987	387.603	232.928	250.619	335.526	215.17	246.056	250.635	324.816	319.181	158.288	279.139	129.139	189.291	192.289	335.317	271.313	238.477	339.402	190.229	144.016	262.883
16000	265.4	354.199	391.956	408.516	433.32	191.793	490.648	303.599	379.014	387.816	369.634	312.818	299.614	285.31	556.931	246.055	297.761	239.014	383.717	270.908	271.44	220.488	399.848	174.317	370.488	173.269	252.15	314.03	388.643	232.749	250.917	335.782	215.29	246.753	251.002	325.849	320.025	158.766	278.891	129.308	189.138	192.072	335.635	271.591	238.752	339.815	190.732	144.248	264.02
16100	266.244	354.872	393.356	409.697	433.104	192.046	492.379	304.865	379.92	388.298	370.005	313.548	300.131	285.839	568.472	245.814	298.287	238.882	385.356	271.111	271.44	221.858	401.525	173.317	371.369	173.454	252.736	314.56	389.013	232.93	251.312	336.527	216.298	247.503	251.882	326.875	322.241	158.867	279.526	129.541	189.454	192.555	335.737	272.242	238.32	341.196	190.905	144.616	265.228
16179	267.07	355.895	393.355	410.608	434.237	192.336	493.51	305.412	379.959	390.538	370.575	314.094	300.885	286.153	571.7	245.911	298.987	239.228	386.617	271.063	271.44	222.661	402.599	173.845	371.965	173.622	254.182	314.332	390.498	232.831	252.37	336.971	216.541	248.918	252.245	327.691	323.622	159.277	279.81	129.502	189.774	192.959	337.002	273.924	239.466	341.983	190.596	144.79	266.721
16200	266.701	356.426	393.23	410.779	434.342	192.395	493.795	305.712	380.162	390.427	370.718	314.037	301.356	286.039	570.624	246.052	299.195	239.503	386.561	270.842	271.44	222.881	402.204	174.108	372.301	173.632	254.656	314.277	391.002	232.853	252.468	337.283	216.824	248.965	252.437	328.33	324.373	159.535	279.957	129.669	189.806	193.136	336.776	274.532	239.378	342.227	190.975	144.875	267.168
16261	267.703	356.643	393.515	410.42	433.937	192.896	494.886	305.876	380.204	391.821	371.886	314	301.656	286.224	575.612	246.5	299.118	239.284	387.333	270.86	271.44	224.818	403.145	174.414	372.891	173.513	255.638	314.157	391.256	233.231	253.243	338.046	216.921	250.062	252.889	329.394	324.988	159.515	280.288	129.543	190.097	193.167	337.479	275.594	239.685	343.758	191.013	144.912	267.301
16300	268.056	357.201	393.484	411.223	434.054	193.005	495.854	305.813	380.387	392.878	372.192	314.261	301.922	286.87	581.813	246.657	299.626	239.581	388.543	270.567	271.44	228.397	404.221	174.619	372.981	173.662	256.641	314.163	391.592	233.458	253.878	338.158	216.956	250.812	253.186	329.679	325.738	160.033	280.061	129.704	190.168	193.167	337.559	276.114	239.977	344.49	190.849	144.906	268.602
16400	269.653	358.352	394.995	411.406	435.3	193.325	496.841	306.213	381.137	394.2	372.308	314.487	302.559	288.614	585.868	247.44	300.394	239.306	390.119	270.688	271.44	229.299	404.728	175.722	373.013	173.856	257.303	314.575	392.891	233.629	255.437	338.029	217.317	251.623	253.228	330.7	327.549	160.253	279.986	130.296	190.299	193.167	337.932	277.186	240.554	345.596	191.17	144.948	268.473
16500	270.338	359.163	396.072	412.76	436.843	194.201	497.953	306.436	381.561	396.671	373.178	315.769	303.431	289.253	590.681	247.812	301.161	240.155	391.254	270.933	271.44	225.08	405.611	176.451	373.378	174.189	258.644	314.849	394.95	233.44	256.614	338.87	217.98	253.209	253.409	332.768	328.403	160.865	280.457	130.435	190.497	193.167	338.486	277.649	241.925	347.281	190.83	145.05	269.939
16600	271.18	360.961	396.51	413.278	438.504	194.082	499.887	306.987	381.291	399.198	374.251	316.308	303.546	290.112	595.016	248.504	301.373	240.27	391.537	271.257	271.44	224.691	407.169	176.985	373.995	174.804	259.047	315.446	394.835	233.486	257.442	340.278	218.128	253.185	253.875	334.468	330.668	161.401	280.901	130.805	190.6	193.167	338.619	278.136	241.785	349.137	190.942	144.979	270.871
16692	272.122	361.615	397.886	413.665	440.947	194.409	500.739	307.696	381.789	400.217	375.066	317.27	304.67	290.958	600.205	249.306	301.806	240.351	392.514	271.42	271.44	225.773	408.063	177.854	374.893	175.03	261.132	315.665	396.008	234.103	258.46	339.806	218.708	253.887	253.694	335.965	331.596	162.061	280.978	130.966	190.814	193.167	338.926	279.777	241.863	350.235	191.02	145.69	272.855
16700	272.374	361.626	397.842	413.721	440.854	194.45	500.667	307.849	381.955	400.402	374.855	317.25	304.663	290.999	599.96	249.344	301.883	240.438	392.536	271.448	271.44	225.908	407.746	177.713	375.13	174.993	261.312	315.722	396.387	234.166	258.504	339.876	218.976	254.041	253.726	336.054	331.591	162.182	280.994	130.898	190.774	193.167	338.9	279.859	242.01	350.21	191.084	145.751	273.223
16734	272.831	361.792	398.041	413.913	441.057	194.786	500.948	308.359	382.439	400.576	374.87	317.646	304.631	291.217	599.68	249.454	302.003	240.172	393.188	271.382	271.44	225.277	408.795	177.999	375.754	174.998	261.306	316.558	396.144	233.976	258.791	340.324	218.874	254.802	253.959	337.015	332.178	162.392	281.647	130.699	190.895	193.167	339.309	280.226	242.101	350.275	191.313	145.543	273.167
16800	273.507	362.837	398.454	414.677	441.868	195.441	501.516	308.79	382.65	402.059	375.266	318.149	304.77	291.231	611.205	249.292	302.171	240.454	394.508	271.662	271.44	225.104	409.086	178.234	375.982	175.236	262.844	317.191	397.583	233.922	259.546	340.186	219.612	255.835	254.138	337.497	332.832	162.938	282.081	130.978	191.068	193.167	339.619	280.18	242.412	351.279	191.654	145.536	274.133
16900	274.753	364.75	399.544	415.645	442.829	196.065	503.627	309.399	383.196	404.314	376.13	319.273	305.434	292.498	614.958	250.218	302.686	240.337	396.528	271.669	271.44	225.891	410.319	178.654	376.243	175.622	263.189	317.321	398.982	234.087	260.126	341.117	220.438	256.657	254.724	339.454	335.475	163.544	282.576	131.142	191.149	193.167	340.513	282.077	243.294	353.284	190.944	146.076	275.498
17000	275.617	366.069	400.714	416.7	443.941	196.326	505.005	310.35	383.968	406.534	376.85	319.781	306.427	293.741	625.98	250.427	302.761	240.767	398.475	271.71	271.44	225.85	411.548	178.468	376.624	175.698	264.947	317.637	400.772	235.006	260.961	342.432	219.867	256.906	255.247	340.557	337.257	163.581	282.089	131.188	190.863	193.167	341.152	282.996	242.965	354.328	191.072	145.716	276.653
17003	275.618	366.144	400.677	416.723	443.953	196.352	505.034	310.424	383.949	406.426	376.952	319.764	306.544	293.695	626.172	250.381	302.746	240.715	398.505	271.675	271.44	225.883	411.507	178.522	376.545	175.747	264.759	317.543	400.935	235.003	261.056	342.438	219.885	256.875	255.182	340.571	337.363	163.563	282.077	131.183	190.823	193.167	341.226	283.064	242.921	354.322	191.11	145.752	276.748
17038	275.993	366.486	401.028	416.891	443.99	196.613	505.059	310.743	384.31	407.13	377.049	319.482	306.773	293.65	630.057	250.522	302.876	240.746	398.934	271.882	271.44	225.947	411.696	178.286	376.366	176.036	264.579	317.464	400.607	234.922	261.282	341.961	220.513	256.996	255.183	340.273	338.258	163.694	282.206	131.305	190.795	193.167	341.337	283.18	242.794	355.171	191.305	145.872	277.204
17100	277.295	366.829	401.236	417.475	445.04	196.515	506.067	311.214	384.728	408.481	377.043	319.61	306.978	294.359	634.72	250.831	302.945	240.666	399.277	272.21	271.44	226.27	411.982	178.201	376.418	176.228	265.341	317.973	401.864	234.834	261.987	341.768	221.028	257.104	254.902	340.864	339.322	163.928	282.372	131.521	190.611	193.167	341.175	283.722	243.099	356.583	190.589	146.376	277.737
17164	278.029	367.602	401.52	417.363	445.864	196.422	506.914	312.509	384.761	409.354	377.423	320.253	307.268	295.518	638.681	251.217	303.79	241.013	399.541	272.181	271.44	226.527	413.538	178.764	376.801	176.443	265.884	317.77	402.561	235.284	262.476	342.086	221.622	257.758	255.175	341.736	340.253	164.467	282.394	131.787	190.888	193.167	341.241	285.036	243.164	357.252	190.633	146.539	277.764
17200	279.246	368.526	401.838	417.868	446.468	196.432	507.237	312.994	384.621	410.168	378.34	320.381	307.505	295.575	641.92	251.248	303.498	241.29	400.042	272.033	271.44	226.323	414.276	178.722	377.114	176.521	266.592	317.51	402.799	235.291	262.673	342.701	221.606	257.89	255.201	342.332	341.65	165.095	282.434	131.605	190.687	193.167	341.339	285.732	243.931	357.421	190.782	146.814	278.68
17239	279.42	369.065	402.165	418.692	446.048	196.44	507.857	313.208	384.567	410.309	379.198	320.71	307.744	296.556	645.925	251.038	303.085	241.656	400.723	272.227	271.44	226.446	415.042	178.608	376.804	176.685	267.236	317.444	402.536	235.317	263.113	342.747	222.369	258.464	255.335	342.321	342.253	165.074	282.69	131.413	190.74	193.167	341.455	286.438	244.235	357.35	191.012	146.996	278.294
17300	280.227	369.771	402.555	419.035	446.468	195.99	509.636	313.423	384.815	411.575	379.877	320.638	308.254	297.407	649.578	251.047	302.782	241.542	401.787	272.171	271.44	226.455	414.644	178.229	376.995	176.965	268.322	317.641	402.769	235.207	263.372	343.343	222.695	258.544	255.427	343.465	343.349	165.571	283.156	131.304	190.962	193.167	342.108	286.856	244.802	357.677	191.059	147.456	281.014
17312	280.397	370.121	402.639	419.222	446.468	196.043	509.575	313.507	384.922	411.942	379.664	320.777	308.253	297.565	651.115	251.123	302.672	241.45	402.075	272.251	271.44	226.273	414.736	178.369	376.796	176.964	267.979	317.467	403.036	235.241	263.719	343.427	222.713	258.641	255.549	343.961	343.424	165.852	283.316	131.267	190.962	193.167	342.224	287.076	244.763	357.762	190.997	147.631	280.948
17316	280.431	370.009	402.564	419.165	446.468	196.059	509.685	313.514	384.871	411.934	379.646	320.858	308.288	297.696	650.181	251.093	302.557	241.331	402.077	272.293	271.44	226.412	414.96	178.404	376.961	176.996	268.116	317.571	403.189	235.356	263.716	343.321	222.646	258.736	255.528	344.027	343.488	165.867	283.354	131.297	190.964	193.167	342.385	287.089	244.815	357.775	190.993	147.637	280.816
17331	280.463	370.191	402.904	419.353	446.468	195.895	509.707	313.467	384.917	412.326	379.767	320.955	308.32	297.703	650.131	251.19	302.522	241.349	402.229	272.095	271.44	226.494	414.957	178.378	377.064	177.102	268.099	317.721	403.8	235.343	263.45	343.411	222.934	258.742	255.729	343.998	343.544	165.851	283.328	131.225	190.994	193.167	342.214	287.246	244.878	358.184	191.063	147.658	280.951
17400	281.061	370.606	402.906	420.49	446.468	196.037	510.573	314.299	385.115	413.162	380.032	320.972	309.394	298.358	658.72	251.244	302.582	241.428	402.624	272.526	271.44	226.816	414.638	178.752	377.382	177.137	269.388	317.523	403.8	235.376	264.276	344.305	223.564	259.904	256.135	344.213	344.606	166.447	283.463	131.2	190.774	193.167	342.634	287.268	245.304	359.639	191.62	147.599	281.234
17500	281.986	371.882	403.464	420.824	446.468	196.449	511.787	315.045	385.261	414.879	380.601	321.489	309.719	299.238	661.417	251.673	302.219	241.583	405.047	272.875	271.44	226.768	414.993	178.625	377.499	176.899	270.968	317.421	403.8	235.308	265.325	344.944	224.066	260.573	256.415	345.545	346.7	167.249	284.154	130.795	191.018	193.167	343.742	288.5	246.295	361.708	191.935	147.712	283.487
17600	283.545	373.103	404.048	421.396	446.468	196.858	512.438	315.61	385.821	416.706	381.31	321.946	310.195	300.332	664.168	252.229	302.378	241.799	406.735	273.176	271.44	226.997	415.917	178.718	377.63	177.114	272.569	318.73	403.8	235.7	265.603	345.869	224.796	261.203	256.699	346.876	347.499	167.498	284.571	130.722	190.676	193.167	344.785	289.352	247.477	364.037	192.323	147.964	284.421
17673	284.497	374.273	404.644	421.919	446.468	196.719	513.32	315.985	386.056	417.937	382.007	322.408	310.561	301.091	670.947	252.302	302.448	242.034	407.625	273.261	271.44	226.322	415.872	179.163	377.807	177.126	272.806	319.005	403.8	235.736	267.168	345.983	225.251	261.328	256.941	347.469	348.407	168.206	284.657	130.265	190.538	193.167	345.49	289.513	248.512	365.574	192.055	148.171	285.617
17700	285.091	374.843	405.266	422.11	446.468	196.719	513.745	316.439	386.599	417.904	381.748	322.598	310.644	301.798	670.539	252.325	302.397	241.969	407.934	273.261	271.44	226.582	415.875	179.314	377.873	177.288	272.59	318.764	403.8	235.695	266.852	345.994	225.25	261.584	256.909	347.112	348.689	168.623	284.839	130.288	190.667	193.167	345.553	290.094	248.957	366.355	191.932	148.158	286.245
17791	286.303	374.823	405.6	422.151	446.468	196.95	515.956	317.435	387.128	419.732	382.27	323.077	311.179	302.414	672.404	252.37	302.091	242.264	409.652	273.261	271.44	227.371	416.582	178.896	378.238	177.952	273.648	319.028	403.8	235.654	267.141	346.408	225.665	261.748	257.297	347.582	350.164	169.597	284.514	130.507	190.722	193.167	346.065	290.428	249.969	367.825	192.54	148.72	287.988
17800	286.439	374.867	405.773	422.249	446.468	197.117	516.314	317.45	387.218	419.99	382.188	322.997	311.244	302.611	671.139	252.352	302.338	242.203	409.772	273.261	271.44	227.491	416.635	178.757	378.459	177.997	273.832	318.979	403.8	235.669	267.553	346.333	225.768	261.704	257.284	347.77	350.367	169.62	284.728	130.512	190.782	193.167	345.903	290.244	249.944	367.797	192.427	148.722	288.379
17852	287.192	376.389	406.103	422.37	446.468	197.38	517.286	317.645	387.404	421.551	382.713	322.863	311.438	303.455	672.093	252.483	303.063	242.239	410.637	273.261	271.44	227.721	416.797	179.126	378.352	178.081	274.188	319.406	403.8	236.154	267.554	346.56	225.697	262.4	257.343	349.823	351.54	169.889	284.836	130.579	190.94	193.167	346.388	291.189	250.092	368.287	192.41	148.871	288.45
17900	287.638	376.91	406.403	422.648	446.468	197.557	518.521	317.908	386.796	421.893	383.118	322.629	311.521	304.292	673.594	253.082	303.158	242.241	410.89	273.261	271.44	227.149	417.145	179.441	378.691	178.26	273.657	319.786	403.8	236.07	268.012	346.888	226.709	262.4	257.383	350.857	351.396	170.257	285.05	130.725	191.011	193.167	346.572	291.371	250.433	369.202	192.124	148.885	289.774
18000	288.9	377.283	406.869	424.155	446.468	198.044	520.396	319.018	387.032	424.115	384.274	323.64	312.404	306.289	676.63	253.563	303.899	241.987	410.749	273.261	271.44	226.529	417.519	179.563	378.787	178.209	275.032	320.273	403.8	236.415	269.102	347.449	227.601	262.4	257.647	353.075	352.598	170.625	285.195	130.972	191.002	193.167	346.329	290.843	251.458	370.531	192.408	149.204	291.613
18069	290.571	377.671	407.476	424.442	446.468	197.887	520.523	318.888	386.693	424.913	384.488	323.373	312.535	307.475	681.096	253.87	304.182	242.071	411.701	273.261	271.44	226.912	417.364	180.005	378.607	178.577	275.067	320.731	403.8	236.27	268.981	348.231	228.459	262.4	257.605	353.37	354.214	170.81	285.5	131.211	191.141	193.167	346.52	291.198	251.706	371.906	192.618	149.347	292.324
18100	291.371	378.139	408.077	424.797	446.468	197.788	521.26	319.181	386.474	425.367	384.671	323.791	312.72	308.497	681.694	254.153	304.728	242.016	412.136	273.261	271.44	227.017	417.944	180.312	378.919	178.627	275.629	320.684	403.8	236.33	269.168	348.793	228.639	262.4	257.781	353.983	354.214	170.659	285.744	131.32	191.039	193.167	346.706	291.613	252.002	372.3	192.487	149.291	292.973
18131	292.178	378.465	408.311	424.871	446.468	197.627	520.972	319.395	386.716	426.299	384.987	323.79	312.822	308.735	680.857	254.414	305.451	242.026	412.783	273.261	271.44	227.371	418.436	180.163	379.346	178.64	276.205	320.711	403.8	236.563	269.412	348.639	229.061	262.4	257.863	354.218	354.214	170.64	285.68	131.391	191.027	193.167	346.685	291.559	252.406	373.339	192.34	149.287	293.201
18200	292.952	379.821	408.815	424.871	446.468	197.847	521.291	320.069	387.111	427.421	385.651	324.03	312.94	310.29	687.57	254.759	305.94	241.845	414.664	273.261	271.44	227.542	418.08	180.367	379.431	178.924	276.218	320.794	403.8	236.116	269.575	349.303	229.744	262.4	257.882	355.406	354.214	170.18	286	131.17	191.084	193.167	347.309	292.439	253.168	374.568	192.697	149.539	294.135
18300	294.684	380.034	409.231	424.871	446.468	198.654	522.656	320.767	387.926	429.613	385.686	324.371	313.457	311.9	686.925	255.325	306.541	241.735	416.299	273.261	271.44	227.843	418.639	180.893	380.55	178.86	278.027	321.364	403.8	235.79	270.92	350.645	230.383	262.4	258.054	357.085	354.214	170.013	285.841	130.971	191.099	193.167	347.172	292.735	252.997	376.027	192.817	149.584	295.771
18332	295.103	380.54	409.696	424.871	446.468	198.81	522.969	320.774	388.135	429.891	386.157	324.368	313.617	312.355	689.686	255.503	307.03	241.962	416.479	273.261	271.44	227.24	418.936	181.13	380.629	178.833	277.962	321.454	403.8	235.68	271.289	350.942	230.69	262.4	257.948	357.153	354.214	170.412	286.141	131.133	191.176	193.167	347.086	293.471	252.867	376.995	193.031	149.509	296.721
18367	294.955	381.386	409.644	424.871	446.468	198.737	523.924	320.933	388.562	430.075	386.301	324.284	313.818	312.83	691.806	255.781	307.567	242.166	417.005	273.261	271.44	227.894	419.109	181.164	380.715	178.924	278.58	321.473	403.8	235.717	271.192	351.381	231.073	262.4	258.12	357.444	354.214	170.769	286.719	131.046	191.152	193.167	347.065	293.883	253.346	377.974	193.116	149.646	296.252
18400	295.302	382.4	409.877	424.871	446.468	198.905	524.464	320.835	388.666	430.624	386.18	323.987	314.099	313.429	694.486	256.021	308.154	242.174	417.303	273.261	271.44	227.967	419.551	181.273	381.024	178.924	279.072	321.481	403.8	235.704	271.87	351.768	231.149	262.4	258.12	357.669	354.214	171.056	286.446	130.959	190.941	193.167	347.067	294.349	253.603	379.038	193.347	149.509	297.181
18455	294.739	383.35	410.494	424.871	446.468	198.887	524.926	321.829	388.815	432.62	386.063	324.322	314.745	314.275	695.001	256.227	307.513	242.085	418.488	273.261	271.44	227.898	420.192	181.183	381.385	178.924	279.152	321.313	403.8	236.008	272.242	351.863	231.323	262.4	258.12	359.146	354.214	171.337	286.863	131.021	191.079	193.167	347.397	294.861	253.95	379.36	193.358	150.112	298.141
18478	294.818	383.685	410.875	424.871	446.468	198.707	525.334	321.633	388.87	433.492	385.853	324.492	314.973	314.363	698.207	256.329	307.345	242.24	419.16	273.261	271.44	228.397	420.009	181.322	381.385	178.924	279.298	321.27	403.8	235.972	272.762	352.034	231.363	262.4	258.12	359.181	354.214	171.355	286.952	131.026	191.022	193.167	347.844	294.998	254.03	379.881	193.714	150.059	298.224
18500	294.799	384.143	410.716	424.871	446.468	198.717	525.182	321.709	388.998	433.53	386.14	324.572	315.205	314.726	698.063	256.553	307.563	242.272	418.888	273.261	271.44	227.928	419.692	181.137	381.385	178.924	279.247	321.152	403.8	235.957	273.063	352.259	231.315	262.4	258.12	359.617	354.214	171.521	287.052	130.878	191.034	193.167	348.291	294.889	254.225	380.064	193.755	150.095	298.708
18530	295.594	384.416	411.063	424.871	446.468	198.955	525.752	322.192	389.085	433.874	386.175	324.635	315.258	315.473	700.325	256.641	307.822	242.379	419.379	273.261	271.44	228.393	419.034	180.709	381.385	178.924	279.258	321.086	403.8	235.778	273.804	352.362	231.222	262.4	258.12	360.117	354.214	171.79	287.154	130.887	191.043	193.167	348.6	295.082	254.056	381.18	193.645	150.142	298.764
18600	296.907	385.627	411.728	424.871	446.468	199.408	526.876	322.937	389.497	434.486	386.617	324.869	315.332	316.195	707.257	257.048	308.044	242.447	420.346	273.261	271.44	228.125	419.544	181.122	381.385	178.924	279.364	320.966	403.8	235.986	274.633	352.763	231.844	262.4	258.12	361.273	354.214	171.917	287.884	130.921	191.176	193.167	348.565	294.99	253.911	382.572	194.142	150.366	299.717
18700	298.672	386.863	412.249	424.871	446.468	199.235	528.321	324.267	390.031	436.283	386.499	325.317	315.497	318.081	710.762	257.439	307.463	241.767	421.936	273.261	271.44	228.786	419.467	181.336	381.385	178.924	279.692	321.464	403.8	236.502	275.111	353.062	232.697	262.4	258.12	361.335	354.214	172.774	287.764	131.067	191.176	193.167	349.037	295.748	254.772	384.289	194.273	150.707	298.989
18748	298.847	387.04	412.455	424.871	446.468	199.227	528.851	324.722	390.22	436.711	386.769	325.511	315.836	319.164	708.605	257.558	307.074	241.468	422.296	273.261	271.44	229.725	419.747	181.49	381.385	178.924	280.16	321.803	403.8	236.424	276.084	353.417	232.922	262.4	258.12	361.907	354.214	172.815	287.991	131.404	191.176	193.167	349.213	296.18	255.26	385.737	194.034	150.898	300.351
18795	300.081	387.253	412.455	424.871	446.468	199.056	529.216	325.133	390.405	437.107	387.174	325.876	316.066	319.613	711.215	257.975	307.493	241.84	422.931	273.261	271.44	230.258	419.017	181.574	381.385	178.924	280.179	322.023	403.8	236.298	276.887	353.785	233.08	262.4	258.12	361.872	354.214	172.212	288.39	131.475	191.176	193.167	348.792	296.195	256.216	387.063	194.572	151.081	300.529
18800	300.248	387.45	412.455	424.871	446.468	199.12	529.235	325.05	390.394	437.071	387.068	325.936	316.044	319.732	711.432	257.969	307.606	242.447	422.787	273.261	271.44	230.278	419.165	181.646	381.385	178.924	280.284	322.046	403.8	236.244	277.035	353.867	233.161	262.4	258.12	361.989	354.214	172.218	288.456	131.47	191.176	193.167	348.811	296.267	256.197	387.076	194.739	151.124	300.507
18900	301.065	388.616	412.455	424.871	446.468	199.225	530.803	325.502	391.064	437.32	387.283	326.202	316.895	320.72	720.231	258.154	308.179	242.447	425.485	273.261	271.44	231.267	420.808	181.437	381.385	178.924	280.92	322.5	403.8	236.323	278.271	354.533	234.384	262.4	258.12	363.084	354.214	171.853	288.139	131.442	191.176	193.167	348.613	297.198	255.563	388.84	195.113	151.322	299.815
19000	302.459	389.847	412.455	424.871	446.468	199.282	531.372	326.63	391.679	438.605	387.457	326.627	317.658	322.389	723.651	258.635	308.151	242.447	426.151	273.261	271.44	231.754	422.194	182.041	381.385	178.924	282.457	321.861	403.8	236.561	279.495	354.955	234.665	262.4	258.12	363.959	354.214	171.959	288.285	131.214	191.176	193.167	349.376	297.878	255.837	391.417	195.596	151.016	301.989
19100	303.525	390.406	412.455	424.871	446.468	199.567	532.534	327.614	391.515	440.206	387.899	327.733	318.143	323.132	722.142	259.027	308.997	242.447	426.574	273.261	271.44	231.644	422.557	181.774	381.385	178.924	283.53	321.165	403.8	236.384	280.322	355.072	235.297	262.4	258.12	364.929	354.214	172.07	288.358	131.408	191.176	193.167	349.89	297.804	256.095	393.576	196.17	151.327	303.434
19179	303.91	391.778	412.455	424.871	446.468	199.656	534.215	328.461	391.879	441.93	388.433	327.72	318.696	324.312	725.675	259.37	309.324	242.447	427.806	273.261	271.44	231.581	423.555	181.512	381.385	178.924	285.313	320.476	403.8	236.13	281.499	355.05	235.488	262.4	258.12	366.582	354.214	172.518	288.22	131.17	191.176	193.167	349.66	298.176	256.668	395.448	196.39	151.135	305.476
19200	304.002	392.143	412.455	424.871	446.468	199.784	534.616	328.622	391.973	442.28	388.491	327.714	318.843	324.576	726.453	259.42	309.257	242.447	428.138	273.261	271.44	231.382	423.672	181.595	381.385	178.924	285.477	320.757	403.8	236.249	281.128	354.861	235.969	262.4	258.12	366.749	354.214	172.801	288.106	131.159	191.176	193.167	349.665	298.215	256.507	396.37	196.261	151.34	306.045
19300	305.102	393.437	412.455	424.871	446.468	200.359	536.051	329.266	391.672	443.572	388.859	328.802	319.189	326.466	731.363	259.918	308.681	242.447	429.657	273.261	271.44	231.152	425.472	181.851	381.385	178.924	286.257	319.974	403.8	236.479	281.524	355.345	236.975	262.4	258.12	368.748	354.214	173.3	288.852	131.28	191.176	193.167	349.056	298.2	257.384	398.753	196.258	151.578	308.461
19338	305.732	393.68	412.455	424.871	446.468	200.676	536.396	329.453	391.968	443.704	389.121	329.058	319.35	327.065	729.884	260.004	309.175	242.447	429.977	273.261	271.44	231.182	425.573	181.66	381.385	178.924	286.967	319.818	403.8	236.638	282.185	355.756	237.516	262.4	258.12	369.145	354.214	173.541	289.006	131.212	191.176	193.167	348.831	298.435	257.632	399.889	196.472	151.51	308.703
19349	305.894	394.202	412.455	424.871	446.468	200.98	536.321	329.597	391.987	443.509	389.097	328.967	319.528	327.22	730.394	260.072	309.166	242.447	430.342	273.261	271.44	231.399	425.5	181.576	381.385	178.924	287.26	319.633	403.8	236.628	281.958	355.702	237.869	262.4	258.12	369.345	354.214	173.612	289.176	131.194	191.176	193.167	348.571	298.551	257.909	400.178	196.567	151.396	308.348
19380	306.051	394.379	412.455	424.871	446.468	201.179	536.591	329.548	392.069	443.895	389.5	329.086	319.528	328.2	732.23	260.184	309.629	242.447	430.87	273.261	271.44	230.68	425.706	181.908	381.385	178.924	287.649	319.374	403.8	236.869	282.036	356.202	237.97	262.4	258.12	369.736	354.214	173.761	289.209	131.125	191.176	193.167	348.83	298.87	257.876	400.804	196.28	151.34	308.675
19400	306.51	394.458	412.455	424.871	446.468	201.37	536.653	329.533	391.969	444.029	389.736	329.241	319.528	328.354	732.727	260.297	309.963	242.447	430.87	273.261	271.44	230.938	425.761	181.831	381.385	178.924	288.068	319.418	403.8	236.892	282.042	356.39	238.191	262.4	258.12	370.183	354.214	173.872	289.512	131.096	191.176	193.167	348.593	298.882	257.888	401.121	196.079	151.342	308.997
19500	308.232	394.963	412.455	424.871	446.468	200.592	537.479	330.511	391.983	445.682	390.119	329.95	319.528	330.179	735.897	260.478	310.172	242.447	430.87	273.261	271.44	230.806	425.102	181.942	381.385	178.924	288.697	319.184	403.8	236.977	283.884	357.117	239.294	262.4	258.12	372.296	354.214	173.569	290.071	131.077	191.176	193.167	347.882	300.2	258.04	403.011	195.884	151.418	309.533
19600	308.698	396.395	412.455	424.871	446.468	200.842	538.503	331.699	392.201	446.898	390.904	330.336	319.528	331.876	740.453	260.535	310.349	242.447	430.87	273.261	271.44	230.635	425.613	181.863	381.385	178.924	290.315	319.757	403.8	236.858	285.095	357.632	239.742	262.4	258.12	374.261	354.214	173.864	290.635	131.156	191.176	193.167	347.913	300.791	258.405	405.375	196.171	151.313	310.55
19700	309.661	396.753	412.455	424.871	446.468	201.152	539.537	332.447	392.84	449.064	391.081	330.518	319.528	333.259	744.552	260.34	311.166	242.447	430.87	273.261	271.44	231.182	425.955	182.234	381.385	178.924	290.799	320.045	403.8	237.451	286.198	357.672	239.849	262.4	258.12	375.391	354.214	174.067	291.068	131.337	191.176	193.167	348.278	301.478	258.747	407.825	196.439	151.305	311.34
19713	309.585	396.822	412.455	424.871	446.468	201.067	539.73	332.654	392.786	449.418	391.079	330.518	319.528	333.305	745.363	260.407	311.324	242.447	430.87	273.261	271.44	231.484	425.852	182.242	381.385	178.924	290.866	320.019	403.8	237.586	286.664	357.714	239.999	262.4	258.12	375.742	354.214	174.164	290.955	131.316	191.176	193.167	348.566	301.401	258.494	408.175	196.623	151.44	311.209
19800	309.486	397.893	412.455	424.871	446.468	200.978	541.578	333.579	393.632	451.047	391.197	330.514	319.528	333.865	749.646	260.487	311.347	242.447	430.87	273.261	271.44	232.073	426.773	182.226	381.385	178.924	292.206	319.764	403.8	237.349	288.209	358.563	241.233	262.4	258.12	377.641	354.214	174.343	291.267	131.664	191.176	193.167	348.867	302.211	259.618	410.291	196.267	151.336	312.181
19819	309.83	398.287	412.455	424.871	446.468	200.967	541.567	333.611	393.715	451.544	391.302	330.516	319.528	334.587	751.563	260.476	311.572	242.447	430.87	273.261	271.44	232.282	426.652	182.108	381.385	178.924	292.691	319.73	403.8	237.433	288.162	358.573	241.301	262.4	258.12	377.505	354.214	174.402	291.225	131.731	191.176	193.167	348.555	302.642	259.641	411.054	196.382	151.262	312.629
19900	311.745	398.59	412.455	424.871	446.468	200.778	541.646	333.44	393.834	452.847	392.052	331.046	319.528	335.225	755.53	261.159	311.802	242.447	430.87	273.261	271.44	233.247	427.377	182.329	381.385	178.924	293.065	319.644	403.8	237.589	288.353	358.274	241.322	262.4	258.12	378.85	354.214	175.389	291.476	131.771	191.176	193.167	349.055	303.374	260.06	413.41	196.469	151.418	312.588
19905	311.874	398.707	412.455	424.871	446.468	200.78	541.572	333.545	393.832	452.887	392.145	331.037	319.528	335.374	756.126	261.196	311.688	242.447	430.87	273.261	271.44	233.231	427.425	182.492	381.385	178.924	293.061	319.692	403.8	237.379	288.467	358.332	241.353	262.4	258.12	379.056	354.214	175.489	291.553	131.786	191.176	193.167	348.537	303.564	259.973	413.635	196.416	151.337	312.714
19924	312.276	398.746	412.455	424.871	446.468	200.712	541.926	333.959	393.809	453.238	391.823	331.149	319.528	335.933	757.105	261.307	311.792	242.447	430.87	273.261	271.44	233.069	427.541	182.366	381.385	178.924	293.138	319.619	403.8	237.425	288.628	358.385	241.373	262.4	258.12	379.292	354.214	175.681	291.498	131.559	191.176	193.167	348.523	303.696	260.156	413.535	196.467	151.437	312.897
19965	313.122	398.869	412.455	424.871	446.468	200.871	541.527	333.892	393.995	454.243	391.552	331.259	319.528	336.728	762.522	261.614	311.812	242.447	430.87	273.261	271.44	233.068	427.037	182.716	381.385	178.924	293.525	319.165	403.8	237.483	288.876	358.573	241.707	262.4	258.12	380.059	354.214	175.726	291.471	131.626	191.176	193.167	348.6	303.92	260.561	414.672	196.668	151.214	311.814
20000	313.689	399.213	412.455	424.871	446.468	200.649	542.063	333.834	394.186	454.671	392.024	331.468	319.528	337.204	761.997	261.725	311.684	242.447	430.87	273.261	271.44	233.445	427.541	182.695	381.385	178.924	294.04	319.338	403.8	237.456	289.08	358.573	241.836	262.4	258.12	380.538	354.214	175.805	291.698	131.81	191.176	193.167	348.709	304.52	260.312	415.602	196.76	151.331	312.538
20100	314.726	400.752	412.455	424.871	446.468	200.86	542.914	334.167	394.411	455.65	391.904	330.961	319.528	339.067	762.098	261.985	312.086	242.447	430.87	273.261	271.44	234.025	427.541	182.342	381.385	178.924	295.775	319.456	403.8	237.515	290.83	358.573	241.995	262.4	258.12	381.357	354.214	175.462	291.689	131.414	191.176	193.167	347.613	305.131	260.56	419.211	196.532	151.176	313.575
20126	315.161	401.063	412.455	424.871	446.468	200.887	543.029	334.213	394.365	455.926	391.814	330.972	319.528	339.315	763.232	262.058	312.381	242.447	430.87	273.261	271.44	234.474	427.541	182.507	381.385	178.924	296.442	319.476	403.8	237.557	291.258	358.573	241.675	262.4	258.12	382.13	354.214	175.584	292.07	131.308	191.176	193.167	347.844	305.112	260.445	419.906	196.617	151.165	314.318
20163	314.854	401.293	412.455	424.871	446.468	200.779	543.029	334.825	394.498	456.599	392.131	331.007	319.528	340.018	762.188	262.233	312.694	242.447	430.87	273.261	271.44	234.141	427.541	182.55	381.385	178.924	296.497	319.083	403.8	237.869	291.78	358.573	241.909	262.4	258.12	382.571	354.214	175.518	291.958	131.363	191.176	193.167	347.694	305.473	260.969	421	196.596	151.225	315.004
20200	314.897	401.246	412.455	424.871	446.468	200.463	543.029	334.909	395.051	457.19	392.546	331.174	319.528	340.937	763.676	262.37	313.313	242.447	430.87	273.261	271.44	234.632	427.541	182.542	381.385	178.924	296.918	319.045	403.8	238.224	291.686	358.573	242.485	262.4	258.12	383.482	354.214	175.335	291.944	131.18	191.176	193.167	348.038	306.369	261.528	421	196.326	151.225	314.233
20281	316.153	402.222	412.455	424.871	446.468	200.57	543.029	335.75	395.519	458.112	393.067	331.248	319.528	342.139	765.75	263.196	313.825	242.447	430.87	273.261	271.44	234.27	427.541	182.53	381.385	178.924	298.246	319.262	403.8	238.472	292.478	358.573	242.108	262.4	258.12	385.285	354.214	175.286	292.145	131.287	191.176	193.167	348.047	306.725	262.627	421	196.561	151.366	314.664
20300	316.726	402.296	412.455	424.871	446.468	200.677	543.029	335.884	395.596	458.331	393.378	331.239	319.528	342.625	765.75	263.156	313.596	242.447	430.87	273.261	271.44	234.228	427.541	182.476	381.385	178.924	298.176	319.187	403.8	238.322	292.368	358.573	242.362	262.4	258.12	385.433	354.214	175.35	292.15	131.191	191.176	193.167	347.911	307.189	262.825	421	196.611	151.341	314.537
20400	317.072	403.67	412.455	424.871	446.468	200.809	543.029	336.04	395.718	459.987	393.699	331.472	319.528	344.971	765.75	263.423	313.879	242.447	430.87	273.261	271.44	234.174	427.541	183.027	381.385	178.924	299.574	318.895	403.8	238.901	292.275	358.573	243.752	262.4	258.12	387.079	354.214	175.97	291.765	131.629	191.176	193.167	348.295	307.11	263.488	421	197.25	151.09	313.316
20500	317.698	404.524	412.455	424.871	446.468	200.666	543.029	336.57	396.486	462.268	393.353	331.498	319.528	346.913	765.75	263.998	314.638	242.447	430.87	273.261	271.44	233.786	427.541	183.563	381.385	178.924	300.521	319.743	403.8	239.328	292.989	358.573	245.168	262.4	258.12	389.03	354.214	176.174	291.977	131.655	191.176	193.167	347.661	307.382	263.712	421	197.459	151.374	313.662
20528	317.573	404.771	412.455	424.871	446.468	200.929	543.029	337.119	396.467	462.471	393.729	331.484	319.528	347.369	765.75	264.197	314.414	242.447	430.87	273.261	271.44	234.218	427.541	183.894	381.385	178.924	301.329	319.705	403.8	239.404	293.335	358.573	245.266	262.4	258.12	389.174	354.214	176.312	291.829	131.881	191.176	193.167	347.141	307.938	263.647	421	197.472	151.339	314.177
20569	317.939	405.136	412.455	424.871	446.468	200.402	543.029	337.563	396.454	463.5	393.996	331.498	319.528	347.918	765.75	264.472	314.701	242.447	430.87	273.261	271.44	234.35	427.541	183.986	381.385	178.924	302.194	319.644	403.8	239.523	293.242	358.573	245.52	262.4	258.12	389.761	354.214	176.644	291.785	131.76	191.176	193.167	347.062	308.302	263.708	421	197.719	151.563	315.028
20600	318.347	405.502	412.455	424.871	446.468	200.581	543.029	337.541	396.137	463.5	393.79	331.498	319.528	348.735	765.75	264.92	314.242	242.447	430.87	273.261	271.44	234.493	427.541	183.907	381.385	178.924	302.514	319.552	403.8	239.345	293.81	358.573	245.897	262.4	258.12	390.737	354.214	176.607	291.765	131.731	191.176	193.167	347.068	308.604	263.519	421	198.056	151.53	314.861
20700	320.228	407.393	412.455	424.871	446.468	200.567	543.029	338.249	396.731	463.5	394.118	331.498	319.528	350.419	765.75	265.254	314.263	242.447	430.87	273.261	271.44	235.174	427.541	184.087	381.385	178.924	303.604	319.173	403.8	239.68	294.758	358.573	247.338	262.4	258.12	392.357	354.214	176.629	292.021	131.836	191.176	193.167	346.879	309.789	264.296	421	198.533	151.778	315.105
20800	321.147	408.631	412.455	424.871	446.468	200.944	543.029	339.073	397.089	463.5	394.483	331.498	319.528	353.141	765.75	265.821	314.401	242.447	430.87	273.261	271.44	235.126	427.541	183.84	381.385	178.924	304.613	318.73	403.8	239.482	295.52	358.573	248.315	262.4	258.12	394.743	354.214	176.723	291.925	131.84	191.176	193.167	346.851	309.946	264.988	421	198.538	151.662	314.702
20900	322.033	409.754	412.455	424.871	446.468	200.546	543.029	339.495	397.185	463.5	394.831	331.498	319.528	355.637	765.75	266.248	315.27	242.447	430.87	273.261	271.44	235.591	427.541	183.856	381.385	178.924	305.686	318.694	403.8	239.494	296.918	358.573	248.894	262.4	258.12	396.618	354.214	176.281	291.65	131.837	191.176	193.167	347.099	310.635	266.176	421	198.244	152.069	316.682
20923	322.575	410.265	412.455	424.871	446.468	200.557	543.029	340.013	397.155	463.5	394.911	331.498	319.528	356.213	765.75	266.199	315.324	242.447	430.87	273.261	271.44	235.512	427.541	183.777	381.385	178.924	305.42	318.54	403.8	239.529	297.652	358.573	248.915	262.4	258.12	396.637	354.214	176.918	291.674	131.796	191.176	193.167	347.136	311.02	266.576	421	198.249	152.141	317.388
21000	323.532	411.087	412.455	424.871	446.468	200.454	543.029	340.821	397.497	463.5	395.663	331.498	319.528	357.669	765.75	266.458	315.92	242.447	430.87	273.261	271.44	235.969	427.541	184.368	381.385	178.924	305.401	318.61	403.8	239.773	297.955	358.573	249.274	262.4	258.12	398.843	354.214	177.089	291.766	131.537	191.176	193.167	349.89	310.946	267.151	421	198.33	152.516	317.469
21100	324.849	412.269	412.455	424.871	446.468	200.649	543.029	341.795	397.639	463.5	395.105	331.498	319.528	359.787	765.75	266.832	315.929	242.447	430.87	273.261	271.44	237.105	427.541	184.29	381.385	178.924	306.399	318.758	403.8	239.665	299.203	358.573	250.485	262.4	258.12	400.779	354.214	177.191	291.809	131.721	191.176	193.167	349.89	311.827	267.604	421	198.681	152.367	319.024
21165	325.413	412.73	412.455	424.871	446.468	200.727	543.029	342.173	397.501	463.5	394.824	331.498	319.528	361.132	765.75	266.994	316.195	242.447	430.87	273.261	271.44	237.543	427.541	184.262	381.385	178.924	306.091	318.967	403.8	239.92	300.575	358.573	251.056	262.4	258.12	402.533	354.214	177.566	291.728	131.41	191.176	193.167	349.89	312.48	268.188	421	198.721	152.48	319.52
21175	325.509	412.527	412.455	424.871	446.468	200.723	543.029	342.376	397.538	463.5	394.643	331.498	319.528	361.654	765.75	267.029	316.337	242.447	430.87	273.261	271.44	237.257	427.541	184.162	381.385	178.924	306.28	319.119	403.8	240.06	300.433	358.573	251.251	262.4	258.12	402.864	354.214	177.631	291.637	131.435	191.176	193.167	349.89	312.754	268.188	421	198.699	152.519	319.158
21200	325.816	413.023	412.455	424.871	446.468	200.791	543.029	342.536	397.483	463.5	394.72	331.498	319.528	362.196	765.75	266.934	316.419	242.447	430.87	273.261	271.44	237.331	427.541	184.379	381.385	178.924	306.52	319.152	403.8	240.314	300.983	358.573	251.27	262.4	258.12	402.996	354.214	177.815	291.523	131.508	191.176	193.167	349.89	313.248	268.188	421	198.531	152.546	319.57
21300	326.781	414.239	412.455	424.871	446.468	200.73	543.029	343.057	398.314	463.5	394.81	331.498	319.528	364.109	765.75	266.853	316.807	242.447	430.87	273.261	271.44	237.441	427.541	184.24	381.385	178.924	307.687	319.447	403.8	240.307	303.201	358.573	251.641	262.4	258.12	404.801	354.214	178.638	291.916	131.689	191.176	193.167	349.89	313.857	268.188	421	198.776	152.544	320.094
21321	327.115	414.383	412.455	424.871	446.468	200.828	543.029	343.207	398.012	463.5	394.897	331.498	319.528	364.676	765.75	266.999	316.863	242.447	430.87	273.261	271.44	237.47	427.541	184.173	381.385	178.924	308	319.502	403.8	240.347	303.599	358.573	251.449	262.4	258.12	404.99	354.214	178.687	292.075	131.835	191.176	193.167	349.89	313.903	268.188	421	198.638	152.453	320.193
21345	327.347	414.812	412.455	424.871	446.468	201.11	543.029	343.377	398.107	463.5	394.817	331.498	319.528	365.528	765.75	267.165	317.131	242.447	430.87	273.261	271.44	237.317	427.541	184.139	381.385	178.924	308.361	319.5	403.8	240.349	303.415	358.573	251.703	262.4	258.12	405.977	354.214	179.001	291.898	132.034	191.176	193.167	349.89	314.104	268.188	421	198.606	152.462	320.32
21400	328.174	415.192	412.455	424.871	446.468	201.157	543.029	343.883	398.227	463.5	395.314	331.498	319.528	366.435	765.75	267.056	316.848	242.447	430.87	273.261	271.44	236.917	427.541	184.342	381.385	178.924	308.693	322.5	403.8	240.654	303.799	358.573	252.173	262.4	258.12	407.122	354.214	179.092	291.732	131.702	191.176	193.167	349.89	314.451	268.188	421	198.702	152.447	321.186
21482	328.704	416.25	412.455	424.871	446.468	201.359	543.029	344.751	398.492	463.5	395.839	331.498	319.528	368.663	765.75	267.577	316.54	242.447	430.87	273.261	271.44	236.286	427.541	184.497	381.385	178.924	309.904	322.5	403.8	240.804	305.233	358.573	251.628	262.4	258.12	407.786	354.214	178.883	292.013	131.616	191.176	193.167	349.89	315.268	268.188	421	198.934	152.588	321.542
21500	329.256	416.25	412.455	424.871	446.468	201.437	543.029	344.796	398.563	463.5	395.709	331.498	319.528	369.023	765.75	267.707	316.399	242.447	430.87	273.261	271.44	236.289	427.541	184.426	381.385	178.924	310.093	322.5	403.8	240.777	305.254	358.573	251.513	262.4	258.12	408.138	354.214	179.336	292.139	131.438	191.176	193.167	349.89	315.252	268.188	421	199.11	152.589	321.935
21600	331.462	416.25	412.455	424.871	446.468	201.351	543.029	345.956	398.608	463.5	395.889	331.498	319.528	371.667	765.75	267.913	316.008	242.447	430.87	273.261	271.44	236.934	427.541	184.177	381.385	178.924	311.321	322.5	403.8	241.149	306.23	358.573	252.314	262.4	258.12	410.186	354.214	180.02	291.933	131.543	191.176	193.167	349.89	316.296	268.188	421	199.587	152.274	323.669
21672	332.064	416.25	412.455	424.871	446.468	201.283	543.029	346.443	398.672	463.5	395.723	331.498	319.528	373.421	765.75	268.484	315.989	242.447	430.87	273.261	271.44	237.31	427.541	184.604	381.385	178.924	311.99	322.5	403.8	240.96	306.937	358.573	252.908	262.4	258.12	411.069	354.214	180.295	292.089	131.496	191.176	193.167	349.89	316.694	268.188	421	199.559	152.085	324.072
21700	332.338	416.25	412.455	424.871	446.468	201.492	543.029	346.669	398.627	463.5	396.105	331.498	319.528	374.38	765.75	268.636	316.04	242.447	430.87	273.261	271.44	237.519	427.541	184.644	381.385	178.924	312.605	322.5	403.8	240.983	307.522	358.573	253.218	262.4	258.12	411.624	354.214	180.549	291.799	131.446	191.176	193.167	349.89	316.711	268.188	421	199.517	152.102	324.103
21714	332.442	416.25	412.455	424.871	446.468	201.494	543.029	346.54	398.604	463.5	396.1	331.498	319.528	374.541	765.75	268.704	316.303	242.447	430.87	273.261	271.44	237.523	427.541	184.784	381.385	178.924	312.789	322.5	403.8	240.927	307.914	358.573	252.876	262.4	258.12	412.186	354.214	180.315	291.756	131.43	191.176	193.167	349.89	316.853	268.188	421	199.487	152.076	324.091
21736	332.671	416.25	412.455	424.871	446.468	201.599	543.029	346.296	398.673	463.5	396.093	331.498	319.528	375.62	765.75	268.76	316.701	242.447	430.87	273.261	271.44	237.735	427.541	184.802	381.385	178.924	312.491	322.5	403.8	240.952	308.201	358.573	253.163	262.4	258.12	413.16	354.214	180.344	291.792	131.516	191.176	193.167	349.89	316.886	268.188	421	199.55	152.226	324.585
21800	333.37	416.25	412.455	424.871	446.468	201.239	543.029	347.059	399.064	463.5	396.211	331.498	319.528	376.655	765.75	268.934	317.228	242.447	430.87	273.261	271.44	238.007	427.541	184.934	381.385	178.924	312.283	322.5	403.8	240.858	308.326	358.573	254.227	262.4	258.12	413.541	354.214	180.042	291.85	131.562	191.176	193.167	349.89	317.699	268.188	421	199.648	152.274	324.935
21823	333.636	416.25	412.455	424.871	446.468	201.238	543.029	347.258	398.973	463.5	396.101	331.498	319.528	376.992	765.75	268.977	317.389	242.447	430.87	273.261	271.44	238.172	427.541	184.904	381.385	178.924	312.244	322.5	403.8	240.882	308.378	358.573	254.163	262.4	258.12	413.839	354.214	180.174	291.915	131.5	191.176	193.167	349.89	317.862	268.188	421	199.858	152.378	324.87
21837	333.663	416.25	412.455	424.871	446.468	201.302	543.029	347.183	398.918	463.5	396.203	331.498	319.528	377.164	765.75	269.067	317.308	242.447	430.87	273.261	271.44	238.187	427.541	185.009	381.385	178.924	312.228	322.5	403.8	240.858	308.9	358.573	254.303	262.4	258.12	413.627	354.214	180.479	292.008	131.491	191.176	193.167	349.89	318.053	268.188	421	200.066	152.436	325.031
21899	334.518	416.25	412.455	424.871	446.468	201.496	543.029	347.526	399.214	463.5	396.576	331.498	319.528	379.079	765.75	269.473	317.272	242.447	430.87	273.261	271.44	238.524	427.541	184.915	381.385	178.924	313.101	322.5	403.8	240.762	309.947	358.573	254.896	262.4	258.12	414.833	354.214	180.439	291.751	131.499	191.176	193.167	349.89	318.053	268.188	421	200.536	152.275	325.072
21900	334.518	416.25	412.455	424.871	446.468	201.515	543.029	347.488	399.224	463.5	396.596	331.498	319.528	379.075	765.75	269.495	317.192	242.447	430.87	273.261	271.44	238.562	427.541	184.93	381.385	178.924	313.048	322.5	403.8	240.742	309.898	358.573	254.888	262.4	258.12	414.833	354.214	180.491	291.77	131.455	191.176	193.167	349.89	318.053	268.188	421	200.536	152.288	325.101
22000	336.725	416.25	412.455	424.871	446.468	201.743	543.029	347.908	399.338	463.5	396.605	331.498	319.528	381.431	765.75	269.742	317.08	242.447	430.87	273.261	271.44	237.901	427.541	185.299	381.385	178.924	314.245	322.5	403.8	240.976	312.112	358.573	255.832	262.4	258.12	414.833	354.214	180.935	291.603	131.581	191.176	193.167	349.89	318.053	268.188	421	201.043	152.321	326.782
22088	337.909	416.25	412.455	424.871	446.468	201.743	543.029	349.11	399.484	463.5	397.091	331.498	319.528	384.014	765.75	270.111	317.248	242.447	430.87	273.261	271.44	237.968	427.541	185.406	381.385	178.924	314.89	322.5	403.8	240.964	313.297	358.573	256.137	262.4	258.12	414.833	354.214	181.517	292.009	131.541	191.176	193.167	349.89	318.053	268.188	421	200.948	152.276	327.206
22100	338.14	416.25	412.455	424.871	446.468	201.765	543.029	349.208	399.618	463.5	397.117	331.498	319.528	384.247	765.75	269.928	317.056	242.447	430.87	273.261	271.44	238.083	427.541	185.508	381.385	178.924	315.307	322.5	403.8	241.042	313.424	358.573	256.22	262.4	258.12	414.833	354.214	181.455	292.105	131.614	191.176	193.167	349.89	318.053	268.188	421	200.827	152.277	326.793
22132	339.021	416.25	412.455	424.871	446.468	201.956	543.029	348.822	399.772	463.5	397.866	331.498	319.528	385.49	765.75	270.3	317.248	242.447	430.87	273.261	271.44	238.244	427.541	185.515	381.385	178.924	315.245	322.5	403.8	241.019	313.823	358.573	256.326	262.4	258.12	414.833	354.214	181.438	292.129	131.373	191.176	193.167	349.89	318.053	268.188	421	200.853	152.298	327.504
22175	339.849	416.25	412.455	424.871	446.468	201.997	543.029	349.117	399.963	463.5	398.091	331.498	319.528	386.523	765.75	270.326	316.899	242.447	430.87	273.261	271.44	237.694	427.541	185.562	381.385	178.924	315.017	322.5	403.8	241.04	314.616	358.573	257.09	262.4	258.12	414.833	354.214	181.714	292.15	131.094	191.176	193.167	349.89	318.053	268.188	421	200.884	152.342	328.33
22195	339.847	416.25	412.455	424.871	446.468	202.074	543.029	349.146	399.917	463.5	398.091	331.498	319.528	387.317	765.75	270.288	317.025	242.447	430.87	273.261	271.44	237.832	427.541	185.442	381.385	178.924	315.286	322.5	403.8	241.06	314.92	358.573	257.109	262.4	258.12	414.833	354.214	181.77	292.15	131.134	191.176	193.167	349.89	318.053	268.188	421	200.941	152.262	328.696
22200	339.592	416.25	412.455	424.871	446.468	202.095	543.029	349.16	399.902	463.5	398.091	331.498	319.528	387.59	765.75	270.324	317.094	242.447	430.87	273.261	271.44	237.804	427.541	185.416	381.385	178.924	315.662	322.5	403.8	241.063	315.275	358.573	257.126	262.4	258.12	414.833	354.214	181.741	292.15	131.085	191.176	193.167	349.89	318.053	268.188	421	201.018	152.29	328.733
22300	340.817	416.25	412.455	424.871	446.468	201.965	543.029	349.996	400.108	463.5	398.091	331.498	319.528	391.241	765.75	270.619	317.052	242.447	430.87	273.261	271.44	238.094	427.541	185.547	381.385	178.924	316.377	322.5	403.8	241.07	317.533	358.573	257.868	262.4	258.12	414.833	354.214	182.051	292.15	131.228	191.176	193.167	349.89	318.053	268.188	421	201.233	152.42	329.45
22319	341.207	416.25	412.455	424.871	446.468	202.039	543.029	350.144	400.183	463.5	398.091	331.498	319.528	391.74	765.75	270.701	316.935	242.447	430.87	273.261	271.44	238.234	427.541	185.439	381.385	178.924	316.5	322.5	403.8	241.123	318.221	358.573	258.18	262.4	258.12	414.833	354.214	182.224	292.15	131.112	191.176	193.167	349.89	318.053	268.188	421	201.239	152.418	329.444
22400	342.38	416.25	412.455	424.871	446.468	201.681	543.029	350.932	400.425	463.5	398.091	331.498	319.528	393.49	765.75	270.549	316.96	242.447	430.87	273.261	271.44	237.659	427.541	185.985	381.385	178.924	316.5	322.5	403.8	241.498	318.96	358.573	258.29	262.4	258.12	414.833	354.214	182.493	292.15	130.611	191.176	193.167	349.89	318.053	268.188	421	201.466	152.322	329.901
22500	342.576	416.25	412.455	424.871	446.468	202.119	543.029	351.096	400.592	463.5	398.091	331.498	319.528	396.101	765.75	271.176	317.123	242.447	430.87	273.261	271.44	237.172	427.541	186.076	381.385	178.924	316.5	322.5	403.8	241.759	319.328	358.573	258.835	262.4	258.12	414.833	354.214	183.164	292.15	130.819	191.176	193.167	349.89	318.053	268.188	421	201.606	152.684	330.116
22553	343.062	416.25	412.455	424.871	446.468	201.954	543.029	351.435	401.11	463.5	398.091	331.498	319.528	398.011	765.75	271.202	317.36	242.447	430.87	273.261	271.44	237.325	427.541	185.353	381.385	178.924	316.5	322.5	403.8	241.977	319.777	358.573	258.854	262.4	258.12	414.833	354.214	183.371	292.15	130.607	191.176	193.167	349.89	318.053	268.188	421	201.993	152.7	330.336
22600	343.975	416.25	412.455	424.871	446.468	201.815	543.029	351.745	401.338	463.5	398.091	331.498	319.528	400.025	765.75	271.421	317.091	242.447	430.87	273.261	271.44	236.923	427.541	185.645	381.385	178.924	316.5	322.5	403.8	242.039	320.77	358.573	259.251	262.4	258.12	414.833	354.214	183.84	292.15	130.516	191.176	193.167	349.89	318.053	268.188	421	202.157	152.705	331.556
22630	344.241	416.25	412.455	424.871	446.468	201.825	543.029	351.844	401.143	463.5	398.091	331.498	319.528	400.949	765.75	271.565	317.165	242.447	430.87	273.261	271.44	236.963	427.541	185.739	381.385	178.924	316.5	322.5	403.8	242.028	321.298	358.573	259.516	262.4	258.12	414.833	354.214	184.102	292.15	130.67	191.176	193.167	349.89	318.053	268.188	421	202.177	152.605	331.38
22687	344.104	416.25	412.455	424.871	446.468	201.874	543.029	352.241	401.398	463.5	398.091	331.498	319.528	402.046	765.75	271.488	317.455	242.447	430.87	273.261	271.44	237.038	427.541	185.697	381.385	178.924	316.5	322.5	403.8	241.913	322.517	358.573	260.027	262.4	258.12	414.833	354.214	184.199	292.15	130.603	191.176	193.167	349.89	318.053	268.188	421	202.309	152.359	331.079
22700	344.433	416.25	412.455	424.871	446.468	201.894	543.029	352.196	401.335	463.5	398.091	331.498	319.528	403.163	765.75	271.459	317.455	242.447	430.87	273.261	271.44	237.247	427.541	185.664	381.385	178.924	316.5	322.5	403.8	242.002	322.517	358.573	260.007	262.4	258.12	414.833	354.214	184.066	292.15	130.713	191.176	193.167	349.89	318.053	268.188	421	202.417	152.443	331.279
22784	345.803	416.25	412.455	424.871	446.468	202.407	543.029	352.503	401.671	463.5	398.091	331.498	319.528	404.968	765.75	271.58	317.455	242.447	430.87	273.261	271.44	237.669	427.541	185.95	381.385	178.924	316.5	322.5	403.8	241.66	324.27	358.573	260.573	262.4	258.12	414.833	354.214	184.267	292.15	130.867	191.176	193.167	349.89	318.053	268.188	421	202.618	152.372	331.786
22800	345.968	416.25	412.455	424.871	446.468	202.359	543.029	352.739	401.892	463.5	398.091	331.498	319.528	405.768	765.75	271.657	317.455	242.447	430.87	273.261	271.44	237.791	427.541	186.15	381.385	178.924	316.5	322.5	403.8	241.71	324.799	358.573	260.52	262.4	258.12	414.833	354.214	184.164	292.15	132.034	191.176	193.167	349.89	318.053	268.188	421	202.482	152.354	331.527
22847	347.51	416.25	412.455	424.871	446.468	202.399	543.029	352.394	401.946	463.5	398.091	331.498	319.528	407.06	765.75	271.811	317.455	242.447	430.87	273.261	271.44	237.94	427.541	185.691	381.385	178.924	316.5	322.5	403.8	241.879	325.429	358.573	260.592	262.4	258.12	414.833	354.214	184.855	292.15	132.034	191.176	193.167	349.89	318.053	268.188	421	202.6	152.4	332.657
22900	348.195	416.25	412.455	424.871	446.468	202.281	543.029	352.772	402.007	463.5	398.091	331.498	319.528	407.639	765.75	271.75	317.455	242.447	430.87	273.261	271.44	238.555	427.541	185.79	381.385	178.924	316.5	322.5	403.8	241.865	325.474	358.573	261.322	262.4	258.12	414.833	354.214	184.92	292.15	132.034	191.176	193.167	349.89	318.053	268.188	421	202.602	152.705	333.592
23000	349.23	416.25	412.455	424.871	446.468	202.472	543.029	353.556	402.118	463.5	398.091	331.498	319.528	411.24	765.75	271.895	317.455	242.447	430.87	273.261	271.44	238.819	427.541	186.041	381.385	178.924	316.5	322.5	403.8	241.657	327.173	358.573	262.576	262.4	258.12	414.833	354.214	185.711	292.15	132.034	191.176	193.167	349.89	318.053	268.188	421	202.422	152.705	335.567
23100	350.52	416.25	412.455	424.871	446.468	202.488	543.029	354.388	402.907	463.5	398.091	331.498	319.528	413.829	765.75	272.322	317.455	242.447	430.87	273.261	271.44	238.222	427.541	186.114	381.385	178.924	316.5	322.5	403.8	241.911	328.316	358.573	262.747	262.4	258.12	414.833	354.214	186.378	292.15	132.034	191.176	193.167	349.89	318.053	268.188	421	202.262	152.705	336.338
23200	351.994	416.25	412.455	424.871	446.468	202.797	543.029	355.218	403.241	463.5	398.091	331.498	319.528	416.508	765.75	272.346	317.455	242.447	430.87	273.261	271.44	238.562	427.541	186.701	381.385	178.924	316.5	322.5	403.8	241.838	330.223	358.573	263.812	262.4	258.12	414.833	354.214	187.207	292.15	132.034	191.176	193.167	349.89	318.053	268.188	421	203.016	152.705	337.819
23300	353.328	416.25	412.455	424.871	446.468	202.828	543.029	356.611	403.582	463.5	398.091	331.498	319.528	420.964	765.75	272.727	317.455	242.447	430.87	273.261	271.44	238.965	427.541	186.62	381.385	178.924	316.5	322.5	403.8	242.159	331.817	358.573	265.462	262.4	258.12	414.833	354.214	187.668	292.15	132.034	191.176	193.167	349.89	318.053	268.188	421	203.063	152.705	338.433
23400	354.677	416.25	412.455	424.871	446.468	203.159	543.029	356.922	403.694	463.5	398.091	331.498	319.528	424.569	765.75	273.782	317.455	242.447	430.87	273.261	271.44	238.774	427.541	186.641	381.385	178.924	316.5	322.5	403.8	242.369	333.948	358.573	265.249	262.4	258.12	414.833	354.214	188.111	292.15	132.034	191.176	193.167	349.89	318.053	268.188	421	202.852	152.705	339.803
23500	356.152	416.25	412.455	424.871	446.468	202.944	543.029	357.575	403.556	463.5	398.091	331.498	319.528	427.247	765.75	274.275	317.455	242.447	430.87	273.261	271.44	238.728	427.541	187.12	381.385	178.924	316.5	322.5	403.8	242.377	334.49	358.573	265.602	262.4	258.12	414.833	354.214	188.531	292.15	132.034	191.176	193.167	349.89	318.053	268.188	421	202.854	152.705	340.428
23600	358.072	416.25	412.455	424.871	446.468	202.909	543.029	358.455	403.894	463.5	398.091	331.498	319.528	432.682	765.75	274.741	317.455	242.447	430.87	273.261	271.44	238.189	427.541	187.41	381.385	178.924	316.5	322.5	403.8	242.126	335.334	358.573	266.169	262.4	258.12	414.833	354.214	189.007	292.15	132.034	191.176	193.167	349.89	318.053	268.188	421	202.988	152.705	342.775
23601	358.072	416.25	412.455	424.871	446.468	202.931	543.029	358.457	403.894	463.5	398.091	331.498	319.528	432.663	765.75	274.803	317.455	242.447	430.87	273.261	271.44	238.164	427.541	187.41	381.385	178.924	316.5	322.5	403.8	242.148	335.365	358.573	266.241	262.4	258.12	414.833	354.214	189.036	292.15	132.034	191.176	193.167	349.89	318.053	268.188	421	202.937	152.705	342.839
23700	359.513	416.25	412.455	424.871	446.468	203.062	543.029	359.467	404.341	463.5	398.091	331.498	319.528	436.211	765.75	275.048	317.455	242.447	430.87	273.261	271.44	238.853	427.541	187.536	381.385	178.924	316.5	322.5	403.8	242.176	336.82	358.573	265.869	262.4	258.12	414.833	354.214	189.602	292.15	132.034	191.176	193.167	349.89	318.053	268.188	421	202.996	152.705	343.449
23800	359.858	416.25	412.455	424.871	446.468	202.747	543.029	359.964	404.45	463.5	398.091	331.498	319.528	440.338	765.75	275.255	317.455	242.447	430.87	273.261	271.44	239.415	427.541	187.607	381.385	178.924	316.5	322.5	403.8	242.397	339.225	358.573	266.227	262.4	258.12	414.833	354.214	190.021	292.15	132.034	191.176	193.167	349.89	318.053	268.188	421	203.048	152.705	344.38
23900	361.37	416.25	412.455	424.871	446.468	202.594	543.029	360.19	404.52	463.5	398.091	331.498	319.528	443.736	765.75	275.761	317.455	242.447	430.87	273.261	271.44	239.881	427.541	187.775	381.385	178.924	316.5	322.5	403.8	242.318	340.709	358.573	267.547	262.4	258.12	414.833	354.214	190.863	292.15	132.034	191.176	193.167	349.89	318.053	268.188	421	202.905	152.705	345.85
23971	362.16	416.25	412.455	424.871	446.468	202.563	543.029	360.562	404.618	463.5	398.091	331.498	319.528	445.5	765.75	275.988	317.455	242.447	430.87	273.261	271.44	240.188	427.541	187.913	381.385	178.924	316.5	322.5	403.8	242.539	340.871	358.573	267.897	262.4	258.12	414.833	354.214	190.902	292.15	132.034	191.176	193.167	349.89	318.053	268.188	421	203.198	152.705	346.035
24000	362.099	416.25	412.455	424.871	446.468	202.456	543.029	360.462	404.607	463.5	398.091	331.498	319.528	445.5	765.75	275.931	317.455	242.447	430.87	273.261	271.44	240.299	427.541	187.97	381.385	178.924	316.5	322.5	403.8	242.519	340.752	358.573	267.927	262.4	258.12	414.833	354.214	191.147	292.15	132.034	191.176	193.167	349.89	318.053	268.188	421	202.999	152.705	346.367
24100	363.114	416.25	412.455	424.871	446.468	202.223	543.029	361.113	404.377	463.5	398.091	331.498	319.528	445.5	765.75	276.251	317.455	242.447	430.87	273.261	271.44	240.344	427.541	188.338	381.385	178.924	316.5	322.5	403.8	242.751	342.338	358.573	268.351	262.4	258.12	414.833	354.214	191.565	292.15	132.034	191.176	193.167	349.89	318.053	268.188	421	203.288	152.705	347.5
24117	363.433	416.25	412.455	424.871	446.468	202.244	543.029	361.382	404.386	463.5	398.091	331.498	319.528	445.5	765.75	276.237	317.455	242.447	430.87	273.261	271.44	240.466	427.541	188.539	381.385	178.924	316.5	322.5	403.8	242.731	341.933	358.573	268.538	262.4	258.12	414.833	354.214	191.728	292.15	132.034	191.176	193.167	349.89	318.053	268.188	421	203.198	152.705	347.921
24200	364.252	416.25	412.455	424.871	446.468	202.134	543.029	362.118	404.618	463.5	398.091	331.498	319.528	445.5	765.75	276.501	317.455	242.447	430.87	273.261	271.44	240.601	427.541	188.874	381.385	178.924	316.5	322.5	403.8	243.08	343.609	358.573	269.419	262.4	258.12	414.833	354.214	192.486	292.15	132.034	191.176	193.167	349.89	318.053	268.188	421	203.597	152.705	348.789
24300	366.355	416.25	412.455	424.871	446.468	201.789	543.029	362.732	404.618	463.5	398.091	331.498	319.528	445.5	765.75	276.954	317.455	242.447	430.87	273.261	271.44	240.482	427.541	188.666	381.385	178.924	316.5	322.5	403.8	243.243	344.842	358.573	270.088	262.4	258.12	414.833	354.214	192.436	292.15	132.034	191.176	193.167	349.89	318.053	268.188	421	203.553	152.705	350.995
24400	366.989	416.25	412.455	424.871	446.468	201.92	543.029	363.519	404.618	463.5	398.091	331.498	319.528	445.5	765.75	277.462	317.455	242.447	430.87	273.261	271.44	241.175	427.541	188.59	381.385	178.924	316.5	322.5	403.8	243.133	346.462	358.573	270.199	262.4	258.12	414.833	354.214	192.719	292.15	132.034	191.176	193.167	349.89	318.053	268.188	421	204.226	152.705	352.925
24473	367.218	416.25	412.455	424.871	446.468	202.09	543.029	364.231	404.618	463.5	398.091	331.498	319.528	445.5	765.75	277.543	317.455	242.447	430.87	273.261	271.44	241.755	427.541	188.871	381.385	178.924	316.5	322.5	403.8	243.007	347.51	358.573	270.817	262.4	258.12	414.833	354.214	192.526	292.15	132.034	191.176	193.167	349.89	318.053	268.188	421	204.506	152.705	352.568
24500	367.692	416.25	412.455	424.871	446.468	202.186	543.029	364.231	404.618	463.5	398.091	331.498	319.528	445.5	765.75	277.365	317.455	242.447	430.87	273.261	271.44	241.82	427.541	188.919	381.385	178.924	316.5	322.5	403.8	242.805	348.093	358.573	271.311	262.4	258.12	414.833	354.214	192.864	292.15	132.034	191.176	193.167	349.89	318.053	268.188	421	204.673	152.705	352.935
24600	368.746	416.25	412.455	424.871	446.468	202.541	543.029	364.231	404.618	463.5	398.091	331.498	319.528	445.5	765.75	277.934	317.455	242.447	430.87	273.261	271.44	241.835	427.541	189.442	381.385	178.924	316.5	322.5	403.8	242.751	348.356	358.573	272.209	262.4	258.12	414.833	354.214	193.523	292.15	132.034	191.176	193.167	349.89	318.053	268.188	421	204.549	152.705	353.628
24612	368.874	416.25	412.455	424.871	446.468	202.599	543.029	364.231	404.618	463.5	398.091	331.498	319.528	445.5	765.75	278	317.455	242.447	430.87	273.261	271.44	241.98	427.541	189.451	381.385	178.924	316.5	322.5	403.8	242.673	348.107	358.573	272.145	262.4	258.12	414.833	354.214	193.448	292.15	132.034	191.176	193.167	349.89	318.053	268.188	421	204.616	152.705	354.093
24700	369.67	416.25	412.455	424.871	446.468	202.469	543.029	364.231	404.618	463.5	398.091	331.498	319.528	445.5	765.75	278	317.455	242.447	430.87	273.261	271.44	242.524	427.541	189.746	381.385	178.924	316.5	322.5	403.8	242.53	349.607	358.573	272.429	262.4	258.12	414.833	354.214	193.971	292.15	132.034	191.176	193.167	349.89	318.053	268.188	421	204.811	152.705	354.496
24794	369.73	416.25	412.455	424.871	446.468	202.648	543.029	364.231	404.618	463.5	398.091	331.498	319.528	445.5	765.75	278	317.455	242.447	430.87	273.261	271.44	242.768	427.541	190.393	381.385	178.924	316.5	322.5	403.8	242.593	350.693	358.573	273.274	262.4	258.12	414.833	354.214	193.955	292.15	132.034	191.176	193.167	349.89	318.053	268.188	421	205.035	152.705	354.845
24800	370.001	416.25	412.455	424.871	446.468	202.702	543.029	364.231	404.618	463.5	398.091	331.498	319.528	445.5	765.75	278	317.455	242.447	430.87	273.261	271.44	242.687	427.541	190.341	381.385	178.924	316.5	322.5	403.8	242.55	350.459	358.573	273.292	262.4	258.12	414.833	354.214	194.028	292.15	132.034	191.176	193.167	349.89	318.053	268.188	421	204.986	152.705	354.809
24822	370.089	416.25	412.455	424.871	446.468	202.814	543.029	364.231	404.618	463.5	398.091	331.498	319.528	445.5	765.75	278	317.455	242.447	430.87	273.261	271.44	242.626	427.541	190.166	381.385	178.924	316.5	322.5	403.8	242.561	350.59	358.573	273.064	262.4	258.12	414.833	354.214	193.782	292.15	132.034	191.176	193.167	349.89	318.053	268.188	421	204.81	152.705	354.784
24900	371.128	416.25	412.455	424.871	446.468	202.938	543.029	364.231	404.618	463.5	398.091	331.498	319.528	445.5	765.75	278	317.455	242.447	430.87	273.261	271.44	242.206	427.541	190.546	381.385	178.924	316.5	322.5	403.8	242.861	350.428	358.573	272.566	262.4	258.12	414.833	354.214	193.425	292.15	132.034	191.176	193.167	349.89	318.053	268.188	421	204.887	152.705	354.982
25000	372.161	416.25	412.455	424.871	446.468	203.22	543.029	364.231	404.618	463.5	398.091	331.498	319.528	445.5	765.75	278	317.455	242.447	430.87	273.261	271.44	242.357	427.541	190.532	381.385	178.924	316.5	322.5	403.8	242.872	351.082	358.573	273.38	262.4	258.12	414.833	354.214	194.269	292.15	132.034	191.176	193.167	349.89	318.053	268.188	421	204.993	152.705	355.692
25100	374.302	416.25	412.455	424.871	446.468	203.513	543.029	364.231	404.618	463.5	398.091	331.498	319.528	445.5	765.75	278	317.455	242.447	430.87	273.261	271.44	241.99	427.541	190.988	381.385	178.924	316.5	322.5	403.8	242.932	353.362	358.573	274.031	262.4	258.12	414.833	354.214	194.611	292.15	132.034	191.176	193.167	349.89	318.053	268.188	421	204.868	152.705	356.344
25200	375.559	416.25	412.455	424.871	446.468	203.648	543.029	364.231	404.618	463.5	398.091	331.498	319.528	445.5	765.75	278	317.455	242.447	430.87	273.261	271.44	242.601	427.541	191.286	381.385	178.924	316.5	322.5	403.8	242.98	354.609	358.573	274.978	262.4	258.12	414.833	354.214	194.932	292.15	132.034	191.176	193.167	349.89	318.053	268.188	421	204.591	152.705	358.577
25300	376.916	416.25	412.455	424.871	446.468	203.589	543.029	364.231	404.618	463.5	398.091	331.498	319.528	445.5	765.75	278	317.455	242.447	430.87	273.261	271.44	243.205	427.541	191.164	381.385	178.924	316.5	322.5	403.8	243.171	356.874	358.573	275.188	262.4	258.12	414.833	354.214	195.564	292.15	132.034	191.176	193.167	349.89	318.053	268.188	421	204.071	152.705	359.134
25368	378.18	416.25	412.455	424.871	446.468	203.604	543.029	364.231	404.618	463.5	398.091	331.498	319.528	445.5	765.75	278	317.455	242.447	430.87	273.261	271.44	243.064	427.541	191.485	381.385	178.924	316.5	322.5	403.8	243.103	357.394	358.573	274.938	262.4	258.12	414.833	354.214	196.289	292.15	132.034	191.176	193.167	349.89	318.053	268.188	421	204.083	152.705	359.548
25400	378.785	416.25	412.455	424.871	446.468	203.714	543.029	364.231	404.618	463.5	398.091	331.498	319.528	445.5	765.75	278	317.455	242.447	430.87	273.261	271.44	243.073	427.541	191.838	381.385	178.924	316.5	322.5	403.8	242.899	358.183	358.573	275.188	262.4	258.12	414.833	354.214	196.55	292.15	132.034	191.176	193.167	349.89	318.053	268.188	421	204.355	152.705	359.13
25499	378.92	416.25	412.455	424.871	446.468	203.604	543.029	364.231	404.618	463.5	398.091	331.498	319.528	445.5	765.75	278	317.455	242.447	430.87	273.261	271.44	243.615	427.541	191.738	381.385	178.924	316.5	322.5	403.8	242.983	360.7	358.573	275.188	262.4	258.12	414.833	354.214	196.996	292.15	132.034	191.176	193.167	349.89	318.053	268.188	421	204.428	152.705	360.273
25500	378.947	416.25	412.455	424.871	446.468	203.604	543.029	364.231	404.618	463.5	398.091	331.498	319.528	445.5	765.75	278	317.455	242.447	430.87	273.261	271.44	243.615	427.541	191.727	381.385	178.924	316.5	322.5	403.8	242.983	360.7	358.573	275.188	262.4	258.12	414.833	354.214	196.973	292.15	132.034	191.176	193.167	349.89	318.053	268.188	421	204.391	152.705	360.116
25600	379.542	416.25	412.455	424.871	446.468	203.805	543.029	364.231	404.618	463.5	398.091	331.498	319.528	445.5	765.75	278	317.455	242.447	430.87	273.261	271.44	243.138	427.541	191.729	381.385	178.924	316.5	322.5	403.8	242.824	362.14	358.573	275.188	262.4	258.12	414.833	354.214	197.602	292.15	132.034	191.176	193.167	349.89	318.053	268.188	421	204.811	152.705	360.792
25667	379.668	416.25	412.455	424.871	446.468	203.973	543.029	364.231	404.618	463.5	398.091	331.498	319.528	445.5	765.75	278	317.455	242.447	430.87	273.261	271.44	243.113	427.541	191.743	381.385	178.924	316.5	322.5	403.8	242.726	363.214	358.573	275.188	262.4	258.12	414.833	354.214	197.85	292.15	132.034	191.176	193.167	349.89	318.053	268.188	421	204.688	152.705	361.545
25700	380.226	416.25	412.455	424.871	446.468	204.007	543.029	364.231	404.618	463.5	398.091	331.498	319.528	445.5	765.75	278	317.455	242.447	430.87	273.261	271.44	243.039	427.541	191.756	381.385	178.924	316.5	322.5	403.8	242.718	363.808	358.573	275.188	262.4	258.12	414.833	354.214	197.972	292.15	132.034	191.176	193.167	349.89	318.053	268.188	421	204.735	152.705	361.545
25758	380.573	416.25	412.455	424.871	446.468	203.951	543.029	364.231	404.618	463.5	398.091	331.498	319.528	445.5	765.75	278	317.455	242.447	430.87	273.261	271.44	243.163	427.541	191.697	381.385	178.924	316.5	322.5	403.8	242.341	364.899	358.573	275.188	262.4	258.12	414.833	354.214	197.807	292.15	132.034	191.176	193.167	349.89	318.053	268.188	421	204.816	152.705	361.545
25800	381.06	416.25	412.455	424.871	446.468	203.875	543.029	364.231	404.618	463.5	398.091	331.498	319.528	445.5	765.75	278	317.455	242.447	430.87	273.261	271.44	242.942	427.541	191.954	381.385	178.924	316.5	322.5	403.8	242.292	365.409	358.573	275.188	262.4	258.12	414.833	354.214	198.182	292.15	132.034	191.176	193.167	349.89	318.053	268.188	421	204.805	152.705	361.545
25900	382.13	416.25	412.455	424.871	446.468	203.92	543.029	364.231	404.618	463.5	398.091	331.498	319.528	445.5	765.75	278	317.455	242.447	430.87	273.261	271.44	242.812	427.541	191.903	381.385	178.924	316.5	322.5	403.8	242.351	367.113	358.573	275.188	262.4	258.12	414.833	354.214	198.665	292.15	132.034	191.176	193.167	349.89	318.053	268.188	421	204.922	152.705	361.545
25962	382.698	416.25	412.455	424.871	446.468	203.707	543.029	364.231	404.618	463.5	398.091	331.498	319.528	445.5	765.75	278	317.455	242.447	430.87	273.261	271.44	243.035	427.541	192.182	381.385	178.924	316.5	322.5	403.8	242.606	367.836	358.573	275.188	262.4	258.12	414.833	354.214	198.806	292.15	132.034	191.176	193.167	349.89	318.053	268.188	421	205.002	152.705	361.545
26000	383.13	416.25	412.455	424.871	446.468	203.385	543.029	364.231	404.618	463.5	398.091	331.498	319.528	445.5	765.75	278	317.455	242.447	430.87	273.261	271.44	243.213	427.541	192.324	381.385	178.924	316.5	322.5	403.8	242.524	367.484	358.573	275.188	262.4	258.12	414.833	354.214	198.994	292.15	132.034	191.176	193.167	349.89	318.053	268.188	421	205.094	152.705	361.545
26100	384.901	416.25	412.455	424.871	446.468	203.415	543.029	364.231	404.618	463.5	398.091	331.498	319.528	445.5	765.75	278	317.455	242.447	430.87	273.261	271.44	243.837	427.541	192.3	381.385	178.924	316.5	322.5	403.8	242.426	368.432	358.573	275.188	262.4	258.12	414.833	354.214	199.365	292.15	132.034	191.176	193.167	349.89	318.053	268.188	421	205.009	152.705	361.545
26107	384.766	416.25	412.455	424.871	446.468	203.416	543.029	364.231	404.618	463.5	398.091	331.498	319.528	445.5	765.75	278	317.455	242.447	430.87	273.261	271.44	243.782	427.541	192.27	381.385	178.924	316.5	322.5	403.8	242.39	368.282	358.573	275.188	262.4	258.12	414.833	354.214	199.38	292.15	132.034	191.176	193.167	349.89	318.053	268.188	421	205.03	152.705	361.545
26152	385.091	416.25	412.455	424.871	446.468	203.304	543.029	364.231	404.618	463.5	398.091	331.498	319.528	445.5	765.75	278	317.455	242.447	430.87	273.261	271.44	244.101	427.541	192.104	381.385	178.924	316.5	322.5	403.8	242.3	369.552	358.573	275.188	262.4	258.12	414.833	354.214	199.3	292.15	132.034	191.176	193.167	349.89	318.053	268.188	421	205.053	152.705	361.545
26180	385.091	416.25	412.455	424.871	446.468	203.406	543.029	364.231	404.618	463.5	398.091	331.498	319.528	445.5	765.75	278	317.455	242.447	430.87	273.261	271.44	244.116	427.541	192.092	381.385	178.924	316.5	322.5	403.8	242.144	370.231	358.573	275.188	262.4	258.12	414.833	354.214	199.573	292.15	132.034	191.176	193.167	349.89	318.053	268.188	421	204.997	152.705	361.545
26200	385.091	416.25	412.455	424.871	446.468	203.438	543.029	364.231	404.618	463.5	398.091	331.498	319.528	445.5	765.75	278	317.455	242.447	430.87	273.261	271.44	244.016	427.541	191.991	381.385	178.924	316.5	322.5	403.8	242.069	370.589	358.573	275.188	262.4	258.12	414.833	354.214	199.614	292.15	132.034	191.176	193.167	349.89	318.053	268.188	421	205.025	152.705	361.545
26300	385.091	416.25	412.455	424.871	446.468	203.496	543.029	364.231	404.618	463.5	398.091	331.498	319.528	445.5	765.75	278	317.455	242.447	430.87	273.261	271.44	244.516	427.541	191.856	381.385	178.924	316.5	322.5	403.8	242.096	371.996	358.573	275.188	262.4	258.12	414.833	354.214	199.932	292.15	132.034	191.176	193.167	349.89	318.053	268.188	421	205.097	152.705	361.545
26400	385.091	416.25	412.455	424.871	446.468	203.625	543.029	364.231	404.618	463.5	398.091	331.498	319.528	445.5	765.75	278	317.455	242.447	430.87	273.261	271.44	245.016	427.541	192.109	381.385	178.924	316.5	322.5	403.8	242.108	374.39	358.573	275.188	262.4	258.12	414.833	354.214	200.374	292.15	132.034	191.176	193.167	349.89	318.053	268.188	421	205.217	152.705	361.545
26500	385.091	416.25	412.455	424.871	446.468	203.312	543.029	364.231	404.618	463.5	398.091	331.498	319.528	445.5	765.75	278	317.455	242.447	430.87	273.261	271.44	245.525	427.541	191.64	381.385	178.924	316.5	322.5	403.8	242.509	375.613	358.573	275.188	262.4	258.12	414.833	354.214	200.763	292.15	132.034	191.176	193.167	349.89	318.053	268.188	421	205.4	152.705	361.545
26600	385.091	416.25	412.455	424.871	446.468	203.62	543.029	364.231	404.618	463.5	398.091	331.498	319.528	445.5	765.75	278	317.455	242.447	430.87	273.261	271.44	246.171	427.541	191.86	381.385	178.924	316.5	322.5	403.8	242.447	376.402	358.573	275.188	262.4	258.12	414.833	354.214	201.055	292.15	132.034	191.176	193.167	349.89	318.053	268.188	421	205.282	152.705	361.545
26700	385.091	416.25	412.455	424.871	446.468	203.809	543.029	364.231	404.618	463.5	398.091	331.498	319.528	445.5	765.75	278	317.455	242.447	430.87	273.261	271.44	246.275	427.541	192.359	381.385	178.924	316.5	322.5	403.8	242.399	378.278	358.573	275.188	262.4	258.12	414.833	354.214	201.116	292.15	132.034	191.176	193.167	349.89	318.053	268.188	421	205.362	152.705	361.545
26782	385.091	416.25	412.455	424.871	446.468	203.897	543.029	364.231	404.618	463.5	398.091	331.498	319.528	445.5	765.75	278	317.455	242.447	430.87	273.261	271.44	246.312	427.541	192.635	381.385	178.924	316.5	322.5	403.8	242.563	379.193	358.573	275.188	262.4	258.12	414.833	354.214	201.543	292.15	132.034	191.176	193.167	349.89	318.053	268.188	421	205.57	152.705	361.545
26800	385.091	416.25	412.455	424.871	446.468	203.686	543.029	364.231	404.618	463.5	398.091	331.498	319.528	445.5	765.75	278	317.455	242.447	430.87	273.261	271.44	246.297	427.541	192.873	381.385	178.924	316.5	322.5	403.8	242.522	379.502	358.573	275.188	262.4	258.12	414.833	354.214	201.569	292.15	132.034	191.176	193.167	349.89	318.053	268.188	421	205.56	152.705	361.545
26900	385.091	416.25	412.455	424.871	446.468	203.795	543.029	364.231	404.618	463.5	398.091	331.498	319.528	445.5	765.75	278	317.455	242.447	430.87	273.261	271.44	246.607	427.541	193.445	381.385	178.924	316.5	322.5	403.8	242.675	381.482	358.573	275.188	262.4	258.12	414.833	354.214	201.747	292.15	132.034	191.176	193.167	349.89	318.053	268.188	421	205.808	152.705	361.545
27000	385.091	416.25	412.455	424.871	446.468	203.775	543.029	364.231	404.618	463.5	398.091	331.498	319.528	445.5	765.75	278	317.455	242.447	430.87	273.261	271.44	247.373	427.541	193.596	381.385	178.924	316.5	322.5	403.8	242.677	382.548	358.573	275.188	262.4	258.12	414.833	354.214	202.038	292.15	132.034	191.176	193.167	349.89	318.053	268.188	421	206.062	152.705	361.545
27100	385.091	416.25	412.455	424.871	446.468	203.744	543.029	364.231	404.618	463.5	398.091	331.498	319.528	445.5	765.75	278	317.455	242.447	430.87	273.261	271.44	247.474	427.541	193.909	381.385	178.924	316.5	322.5	403.8	242.49	384.106	358.573	275.188	262.4	258.12	414.833	354.214	202.079	292.15	132.034	191.176	193.167	349.89	318.053	268.188	421	206.251	152.705	361.545
27200	385.091	416.25	412.455	424.871	446.468	204.08	543.029	364.231	404.618	463.5	398.091	331.498	319.528	445.5	765.75	278	317.455	242.447	430.87	273.261	271.44	248.201	427.541	194.004	381.385	178.924	316.5	322.5	403.8	242.657	385.112	358.573	275.188	262.4	258.12	414.833	354.214	202.85	292.15	132.034	191.176	193.167	349.89	318.053	268.188	421	206.337	152.705	361.545
27250	385.091	416.25	412.455	424.871	446.468	203.936	543.029	364.231	404.618	463.5	398.091	331.498	319.528	445.5	765.75	278	317.455	242.447	430.87	273.261	271.44	247.799	427.541	193.949	381.385	178.924	316.5	322.5	403.8	242.432	385.359	358.573	275.188	262.4	258.12	414.833	354.214	203.214	292.15	132.034	191.176	193.167	349.89	318.053	268.188	421	206.352	152.705	361.545
27300	385.091	416.25	412.455	424.871	446.468	204.042	543.029	364.231	404.618	463.5	398.091	331.498	319.528	445.5	765.75	278	317.455	242.447	430.87	273.261	271.44	247.786	427.541	193.626	381.385	178.924	316.5	322.5	403.8	242.584	385.931	358.573	275.188	262.4	258.12	414.833	354.214	203.214	292.15	132.034	191.176	193.167	349.89	318.053	268.188	421	206.487	152.705	361.545
27361	385.091	416.25	412.455	424.871	446.468	204.163	543.029	364.231	404.618	463.5	398.091	331.498	319.528	445.5	765.75	278	317.455	242.447	430.87	273.261	271.44	247.788	427.541	193.958	381.385	178.924	316.5	322.5	403.8	242.469	386.434	358.573	275.188	262.4	258.12	414.833	354.214	203.214	292.15	132.034	191.176	193.167	349.89	318.053	268.188	421	206.972	152.705	361.545
27400	385.091	416.25	412.455	424.871	446.468	204.163	543.029	364.231	404.618	463.5	398.091	331.498	319.528	445.5	765.75	278	317.455	242.447	430.87	273.261	271.44	248.189	427.541	193.733	381.385	178.924	316.5	322.5	403.8	243.243	386.392	358.573	275.188	262.4	258.12	414.833	354.214	203.214	292.15	132.034	191.176	193.167	349.89	318.053	268.188	421	207.203	152.705	361.545
27500	385.091	416.25	412.455	424.871	446.468	204.23	543.029	364.231	404.618	463.5	398.091	331.498	319.528	445.5	765.75	278	317.455	242.447	430.87	273.261	271.44	248.993	427.541	193.889	381.385	178.924	316.5	322.5	403.8	243.243	388.214	358.573	275.188	262.4	258.12	414.833	354.214	203.214	292.15	132.034	191.176	193.167	349.89	318.053	268.188	421	207.229	152.705	361.545
27501	385.091	416.25	412.455	424.871	446.468	204.244	543.029	364.231	404.618	463.5	398.091	331.498	319.528	445.5	765.75	278	317.455	242.447	430.87	273.261	271.44	249.012	427.541	193.908	381.385	178.924	316.5	322.5	403.8	243.243	388.214	358.573	275.188	262.4	258.12	414.833	354.214	203.214	292.15	132.034	191.176	193.167	349.89	318.053	268.188	421	207.229	152.705	361.545
27600	385.091	416.25	412.455	424.871	446.468	204.188	543.029	364.231	404.618	463.5	398.091	331.498	319.528	445.5	765.75	278	317.455	242.447	430.87	273.261	271.44	249.087	427.541	194.135	381.385	178.924	316.5	322.5	403.8	243.243	388.214	358.573	275.188	262.4	258.12	414.833	354.214	203.214	292.15	132.034	191.176	193.167	349.89	318.053	268.188	421	207.355	152.705	361.545
27700	385.091	416.25	412.455	424.871	446.468	204.06	543.029	364.231	404.618	463.5	398.091	331.498	319.528	445.5	765.75	278	317.455	242.447	430.87	273.261	271.44	249.151	427.541	194.289	381.385	178.924	316.5	322.5	403.8	243.243	388.214	358.573	275.188	262.4	258.12	414.833	354.214	203.214	292.15	132.034	191.176	193.167	349.89	318.053	268.188	421	207.503	152.705	361.545
27800	385.091	416.25	412.455	424.871	446.468	203.903	543.029	364.231	404.618	463.5	398.091	331.498	319.528	445.5	765.75	278	317.455	242.447	430.87	273.261	271.44	249.384	427.541	194.425	381.385	178.924	316.5	322.5	403.8	243.243	388.214	358.573	275.188	262.4	258.12	414.833	354.214	203.214	292.15	132.034	191.176	193.167	349.89	318.053	268.188	421	207.178	152.705	361.545
27882	385.091	416.25	412.455	424.871	446.468	203.746	543.029	364.231	404.618	463.5	398.091	331.498	319.528	445.5	765.75	278	317.455	242.447	430.87	273.261	271.44	249.059	427.541	194.495	381.385	178.924	316.5	322.5	403.8	243.243	388.214	358.573	275.188	262.4	258.12	414.833	354.214	203.214	292.15	132.034	191.176	193.167	349.89	318.053	268.188	421	207.181	152.705	361.545
27900	385.091	416.25	412.455	424.871	446.468	203.747	543.029	364.231	404.618	463.5	398.091	331.498	319.528	445.5	765.75	278	317.455	242.447	430.87	273.261	271.44	249.384	427.541	194.397	381.385	178.924	316.5	322.5	403.8	243.243	388.214	358.573	275.188	262.4	258.12	414.833	354.214	203.214	292.15	132.034	191.176	193.167	349.89	318.053	268.188	421	207.457	152.705	361.545
28000	385.091	416.25	412.455	424.871	446.468	203.911	543.029	364.231	404.618	463.5	398.091	331.498	319.528	445.5	765.75	278	317.455	242.447	430.87	273.261	271.44	249.384	427.541	194.239	381.385	178.924	316.5	322.5	403.8	243.243	388.214	358.573	275.188	262.4	258.12	414.833	354.214	203.214	292.15	132.034	191.176	193.167	349.89	318.053	268.188	421	207.878	152.705	361.545
28100	385.091	416.25	412.455	424.871	446.468	203.816	543.029	364.231	404.618	463.5	398.091	331.498	319.528	445.5	765.75	278	317.455	242.447	430.87	273.261	271.44	249.384	427.541	194.315	381.385	178.924	316.5	322.5	403.8	243.243	388.214	358.573	275.188	262.4	258.12	414.833	354.214	203.214	292.15	132.034	191.176	193.167	349.89	318.053	268.188	421	208.083	152.705	361.545
28200	385.091	416.25	412.455	424.871	446.468	203.747	543.029	364.231	404.618	463.5	398.091	331.498	319.528	445.5	765.75	278	317.455	242.447	430.87	273.261	271.44	249.384	427.541	194.562	381.385	178.924	316.5	322.5	403.8	243.243	388.214	358.573	275.188	262.4	258.12	414.833	354.214	203.214	292.15	132.034	191.176	193.167	349.89	318.053	268.188	421	208.354	152.705	361.545
28271	385.091	416.25	412.455	424.871	446.468	203.474	543.029	364.231	404.618	463.5	398.091	331.498	319.528	445.5	765.75	278	317.455	242.447	430.87	273.261	271.44	249.384	427.541	194.718	381.385	178.924	316.5	322.5	403.8	243.243	388.214	358.573	275.188	262.4	258.12	414.833	354.214	203.214	292.15	132.034	191.176	193.167	349.89	318.053	268.188	421	208.3	152.705	361.545
28300	385.091	416.25	412.455	424.871	446.468	204.244	543.029	364.231	404.618	463.5	398.091	331.498	319.528	445.5	765.75	278	317.455	242.447	430.87	273.261	271.44	249.384	427.541	194.741	381.385	178.924	316.5	322.5	403.8	243.243	388.214	358.573	275.188	262.4	258.12	414.833	354.214	203.214	292.15	132.034	191.176	193.167	349.89	318.053	268.188	421	208.428	152.705	361.545
28357	385.091	416.25	412.455	424.871	446.468	204.244	543.029	364.231	404.618	463.5	398.091	331.498	319.528	445.5	765.75	278	317.455	242.447	430.87	273.261	271.44	249.384	427.541	195.01	381.385	178.924	316.5	322.5	403.8	243.243	388.214	358.573	275.188	262.4	258.12	414.833	354.214	203.214	292.15	132.034	191.176	193.167	349.89	318.053	268.188	421	208.44	152.705	361.545
28400	385.091	416.25	412.455	424.871	446.468	204.244	543.029	364.231	404.618	463.5	398.091	331.498	319.528	445.5	765.75	278	317.455	242.447	430.87	273.261	271.44	249.384	427.541	194.939	381.385	178.924	316.5	322.5	403.8	243.243	388.214	358.573	275.188	262.4	258.12	414.833	354.214	203.214	292.15	132.034	191.176	193.167	349.89	318.053	268.188	421	208.44	152.705	361.545
28500	385.091	416.25	412.455	424.871	446.468	204.244	543.029	364.231	404.618	463.5	398.091	331.498	319.528	445.5	765.75	278	317.455	242.447	430.87	273.261	271.44	249.384	427.541	194.916	381.385	178.924	316.5	322.5	403.8	243.243	388.214	358.573	275.188	262.4	258.12	414.833	354.214	203.214	292.15	132.034	191.176	193.167	349.89	318.053	268.188	421	208.44	152.705	361.545
28600	385.091	416.25	412.455	424.871	446.468	204.244	543.029	364.231	404.618	463.5	398.091	331.498	319.528	445.5	765.75	278	317.455	242.447	430.87	273.261	271.44	249.384	427.541	195.546	381.385	178.924	316.5	322.5	403.8	243.243	388.214	358.573	275.188	262.4	258.12	414.833	354.214	203.214	292.15	132.034	191.176	193.167	349.89	318.053	268.188	421	208.44	152.705	361.545
28700	385.091	416.25	412.455	424.871	446.468	204.244	543.029	364.231	404.618	463.5	398.091	331.498	319.528	445.5	765.75	278	317.455	242.447	430.87	273.261	271.44	249.384	427.541	195.798	381.385	178.924	316.5	322.5	403.8	243.243	388.214	358.573	275.188	262.4	258.12	414.833	354.214	203.214	292.15	132.034	191.176	193.167	349.89	318.053	268.188	421	208.44	152.705	361.545
28800	385.091	416.25	412.455	424.871	446.468	204.244	543.029	364.231	404.618	463.5	398.091	331.498	319.528	445.5	765.75	278	317.455	242.447	430.87	273.261	271.44	249.384	427.541	196.029	381.385	178.924	316.5	322.5	403.8	243.243	388.214	358.573	275.188	262.4	258.12	414.833	354.214	203.214	292.15	132.034	191.176	193.167	349.89	318.053	268.188	421	208.44	152.705	361.545
28900	385.091	416.25	412.455	424.871	446.468	204.244	543.029	364.231	404.618	463.5	398.091	331.498	319.528	445.5	765.75	278	317.455	242.447	430.87	273.261	271.44	249.384	427.541	196.501	381.385	178.924	316.5	322.5	403.8	243.243	388.214	358.573	275.188	262.4	258.12	414.833	354.214	203.214	292.15	132.034	191.176	193.167	349.89	318.053	268.188	421	208.44	152.705	361.545
28942	385.091	416.25	412.455	424.871	446.468	204.244	543.029	364.231	404.618	463.5	398.091	331.498	319.528	445.5	765.75	278	317.455	242.447	430.87	273.261	271.44	249.384	427.541	196.807	381.385	178.924	316.5	322.5	403.8	243.243	388.214	358.573	275.188	262.4	258.12	414.833	354.214	203.214	292.15	132.034	191.176	193.167	349.89	318.053	268.188	421	208.44	152.705	361.545
29000	385.091	416.25	412.455	424.871	446.468	204.244	543.029	364.231	404.618	463.5	398.091	331.498	319.528	445.5	765.75	278	317.455	242.447	430.87	273.261	271.44	249.384	427.541	196.98	381.385	178.924	316.5	322.5	403.8	243.243	388.214	358.573	275.188	262.4	258.12	414.833	354.214	203.214	292.15	132.034	191.176	193.167	349.89	318.053	268.188	421	208.44	152.705	361.545
29100	385.091	416.25	412.455	424.871	446.468	204.244	543.029	364.231	404.618	463.5	398.091	331.498	319.528	445.5	765.75	278	317.455	242.447	430.87	273.261	271.44	249.384	427.541	197.558	381.385	178.924	316.5	322.5	403.8	243.243	388.214	358.573	275.188	262.4	258.12	414.833	354.214	203.214	292.15	132.034	191.176	193.167	349.89	318.053	268.188	421	208.44	152.705	361.545
29200	385.091	416.25	412.455	424.871	446.468	204.244	543.029	364.231	404.618	463.5	398.091	331.498	319.528	445.5	765.75	278	317.455	242.447	430.87	273.261	271.44	249.384	427.541	197.84	381.385	178.924	316.5	322.5	403.8	243.243	388.214	358.573	275.188	262.4	258.12	414.833	354.214	203.214	292.15	132.034	191.176	193.167	349.89	318.053	268.188	421	208.44	152.705	361.545
29213	385.091	416.25	412.455	424.871	446.468	204.244	543.029	364.231	404.618	463.5	398.091	331.498	319.528	445.5	765.75	278	317.455	242.447	430.87	273.261	271.44	249.384	427.541	197.795	381.385	178.924	316.5	322.5	403.8	243.243	388.214	358.573	275.188	262.4	258.12	414.833	354.214	203.214	292.15	132.034	191.176	193.167	349.89	318.053	268.188	421	208.44	152.705	361.545
29300	385.091	416.25	412.455	424.871	446.468	204.244	543.029	364.231	404.618	463.5	398.091	331.498	319.528	445.5	765.75	278	317.455	242.447	430.87	273.261	271.44	249.384	427.541	198.453	381.385	178.924	316.5	322.5	403.8	243.243	388.214	358.573	275.188	262.4	258.12	414.833	354.214	203.214	292.15	132.034	191.176	193.167	349.89	318.053	268.188	421	208.44	152.705	361.545
29400	385.091	416.25	412.455	424.871	446.468	204.244	543.029	364.231	404.618	463.5	398.091	331.498	319.528	445.5	765.75	278	317.455	242.447	430.87	273.261	271.44	249.384	427.541	198.561	381.385	178.924	316.5	322.5	403.8	243.243	388.214	358.573	275.188	262.4	258.12	414.833	354.214	203.214	292.15	132.034	191.176	193.167	349.89	318.053	268.188	421	208.44	152.705	361.545
29485	385.091	416.25	412.455	424.871	446.468	204.244	543.029	364.231	404.618	463.5	398.091	331.498	319.528	445.5	765.75	278	317.455	242.447	430.87	273.261	271.44	249.384	427.541	198.667	381.385	178.924	316.5	322.5	403.8	243.243	388.214	358.573	275.188	262.4	258.12	414.833	354.214	203.214	292.15	132.034	191.176	193.167	349.89	318.053	268.188	421	208.44	152.705	361.545
29500	385.091	416.25	412.455	424.871	446.468	204.244	543.029	364.231	404.618	463.5	398.091	331.498	319.528	445.5	765.75	278	317.455	242.447	430.87	273.261	271.44	249.384	427.541	198.736	381.385	178.924	316.5	322.5	403.8	243.243	388.214	358.573	275.188	262.4	258.12	414.833	354.214	203.214	292.15	132.034	191.176	193.167	349.89	318.053	268.188	421	208.44	152.705	361.545
29600	385.091	416.25	412.455	424.871	446.468	204.244	543.029	364.231	404.618	463.5	398.091	331.498	319.528	445.5	765.75	278	317.455	242.447	430.87	273.261	271.44	249.384	427.541	198.366	381.385	178.924	316.5	322.5	403.8	243.243	388.214	358.573	275.188	262.4	258.12	414.833	354.214	203.214	292.15	132.034	191.176	193.167	349.89	318.053	268.188	421	208.44	152.705	361.545
29700	385.091	416.25	412.455	424.871	446.468	204.244	543.029	364.231	404.618	463.5	398.091	331.498	319.528	445.5	765.75	278	317.455	242.447	430.87	273.261	271.44	249.384	427.541	198.604	381.385	178.924	316.5	322.5	403.8	243.243	388.214	358.573	275.188	262.4	258.12	414.833	354.214	203.214	292.15	132.034	191.176	193.167	349.89	318.053	268.188	421	208.44	152.705	361.545
29800	385.091	416.25	412.455	424.871	446.468	204.244	543.029	364.231	404.618	463.5	398.091	331.498	319.528	445.5	765.75	278	317.455	242.447	430.87	273.261	271.44	249.384	427.541	198.839	381.385	178.924	316.5	322.5	403.8	243.243	388.214	358.573	275.188	262.4	258.12	414.833	354.214	203.214	292.15	132.034	191.176	193.167	349.89	318.053	268.188	421	208.44	152.705	361.545
29900	385.091	416.25	412.455	424.871	446.468	204.244	543.029	364.231	404.618	463.5	398.091	331.498	319.528	445.5	765.75	278	317.455	242.447	430.87	273.261	271.44	249.384	427.541	198.847	381.385	178.924	316.5	322.5	403.8	243.243	388.214	358.573	275.188	262.4	258.12	414.833	354.214	203.214	292.15	132.034	191.176	193.167	349.89	318.053	268.188	421	208.44	152.705	361.545
30000	385.091	416.25	412.455	424.871	446.468	204.244	543.029	364.231	404.618	463.5	398.091	331.498	319.528	445.5	765.75	278	317.455	242.447	430.87	273.261	271.44	249.384	427.541	198.948	381.385	178.924	316.5	322.5	403.8	243.243	388.214	358.573	275.188	262.4	258.12	414.833	354.214	203.214	292.15	132.034	191.176	193.167	349.89	318.053	268.188	421	208.44	152.705	361.545
30100	385.091	416.25	412.455	424.871	446.468	204.244	543.029	364.231	404.618	463.5	398.091	331.498	319.528	445.5	765.75	278	317.455	242.447	430.87	273.261	271.44	249.384	427.541	198.608	381.385	178.924	316.5	322.5	403.8	243.243	388.214	358.573	275.188	262.4	258.12	414.833	354.214	203.214	292.15	132.034	191.176	193.167	349.89	318.053	268.188	421	208.44	152.705	361.545
30200	385.091	416.25	412.455	424.871	446.468	204.244	543.029	364.231	404.618	463.5	398.091	331.498	319.528	445.5	765.75	278	317.455	242.447	430.87	273.261	271.44	249.384	427.541	199.212	381.385	178.924	316.5	322.5	403.8	243.243	388.214	358.573	275.188	262.4	258.12	414.833	354.214	203.214	292.15	132.034	191.176	193.167	349.89	318.053	268.188	421	208.44	152.705	361.545
30300	385.091	416.25	412.455	424.871	446.468	204.244	543.029	364.231	404.618	463.5	398.091	331.498	319.528	445.5	765.75	278	317.455	242.447	430.87	273.261	271.44	249.384	427.541	199.195	381.385	178.924	316.5	322.5	403.8	243.243	388.214	358.573	275.188	262.4	258.12	414.833	354.214	203.214	292.15	132.034	191.176	193.167	349.89	318.053	268.188	421	208.44	152.705	361.545
30400	385.091	416.25	412.455	424.871	446.468	204.244	543.029	364.231	404.618	463.5	398.091	331.498	319.528	445.5	765.75	278	317.455	242.447	430.87	273.261	271.44	249.384	427.541	199.298	381.385	178.924	316.5	322.5	403.8	243.243	388.214	358.573	275.188	262.4	258.12	414.833	354.214	203.214	292.15	132.034	191.176	193.167	349.89	318.053	268.188	421	208.44	152.705	361.545
30500	385.091	416.25	412.455	424.871	446.468	204.244	543.029	364.231	404.618	463.5	398.091	331.498	319.528	445.5	765.75	278	317.455	242.447	430.87	273.261	271.44	249.384	427.541	199.424	381.385	178.924	316.5	322.5	403.8	243.243	388.214	358.573	275.188	262.4	258.12	414.833	354.214	203.214	292.15	132.034	191.176	193.167	349.89	318.053	268.188	421	208.44	152.705	361.545
30600	385.091	416.25	412.455	424.871	446.468	204.244	543.029	364.231	404.618	463.5	398.091	331.498	319.528	445.5	765.75	278	317.455	242.447	430.87	273.261	271.44	249.384	427.541	199.768	381.385	178.924	316.5	322.5	403.8	243.243	388.214	358.573	275.188	262.4	258.12	414.833	354.214	203.214	292.15	132.034	191.176	193.167	349.89	318.053	268.188	421	208.44	152.705	361.545
30700	385.091	416.25	412.455	424.871	446.468	204.244	543.029	364.231	404.618	463.5	398.091	331.498	319.528	445.5	765.75	278	317.455	242.447	430.87	273.261	271.44	249.384	427.541	200.16	381.385	178.924	316.5	322.5	403.8	243.243	388.214	358.573	275.188	262.4	258.12	414.833	354.214	203.214	292.15	132.034	191.176	193.167	349.89	318.053	268.188	421	208.44	152.705	361.545
30800	385.091	416.25	412.455	424.871	446.468	204.244	543.029	364.231	404.618	463.5	398.091	331.498	319.528	445.5	765.75	278	317.455	242.447	430.87	273.261	271.44	249.384	427.541	200.47	381.385	178.924	316.5	322.5	403.8	243.243	388.214	358.573	275.188	262.4	258.12	414.833	354.214	203.214	292.15	132.034	191.176	193.167	349.89	318.053	268.188	421	208.44	152.705	361.545
30847	385.091	416.25	412.455	424.871	446.468	204.244	543.029	364.231	404.618	463.5	398.091	331.498	319.528	445.5	765.75	278	317.455	242.447	430.87	273.261	271.44	249.384	427.541	200.578	381.385	178.924	316.5	322.5	403.8	243.243	388.214	358.573	275.188	262.4	258.12	414.833	354.214	203.214	292.15	132.034	191.176	193.167	349.89	318.053	268.188	421	208.44	152.705	361.545
30900	385.091	416.25	412.455	424.871	446.468	204.244	543.029	364.231	404.618	463.5	398.091	331.498	319.528	445.5	765.75	278	317.455	242.447	430.87	273.261	271.44	249.384	427.541	200.778	381.385	178.924	316.5	322.5	403.8	243.243	388.214	358.573	275.188	262.4	258.12	414.833	354.214	203.214	292.15	132.034	191.176	193.167	349.89	318.053	268.188	421	208.44	152.705	361.545
31000	385.091	416.25	412.455	424.871	446.468	204.244	543.029	364.231	404.618	463.5	398.091	331.498	319.528	445.5	765.75	278	317.455	242.447	430.87	273.261	271.44	249.384	427.541	200.91	381.385	178.924	316.5	322.5	403.8	243.243	388.214	358.573	275.188	262.4	258.12	414.833	354.214	203.214	292.15	132.034	191.176	193.167	349.89	318.053	268.188	421	208.44	152.705	361.545
31100	385.091	416.25	412.455	424.871	446.468	204.244	543.029	364.231	404.618	463.5	398.091	331.498	319.528	445.5	765.75	278	317.455	242.447	430.87	273.261	271.44	249.384	427.541	200.815	381.385	178.924	316.5	322.5	403.8	243.243	388.214	358.573	275.188	262.4	258.12	414.833	354.214	203.214	292.15	132.034	191.176	193.167	349.89	318.053	268.188	421	208.44	152.705	361.545
31200	385.091	416.25	412.455	424.871	446.468	204.244	543.029	364.231	404.618	463.5	398.091	331.498	319.528	445.5	765.75	278	317.455	242.447	430.87	273.261	271.44	249.384	427.541	200.934	381.385	178.924	316.5	322.5	403.8	243.243	388.214	358.573	275.188	262.4	258.12	414.833	354.214	203.214	292.15	132.034	191.176	193.167	349.89	318.053	268.188	421	208.44	152.705	361.545
31300	385.091	416.25	412.455	424.871	446.468	204.244	543.029	364.231	404.618	463.5	398.091	331.498	319.528	445.5	765.75	278	317.455	242.447	430.87	273.261	271.44	249.384	427.541	200.93	381.385	178.924	316.5	322.5	403.8	243.243	388.214	358.573	275.188	262.4	258.12	414.833	354.214	203.214	292.15	132.034	191.176	193.167	349.89	318.053	268.188	421	208.44	152.705	361.545
31400	385.091	416.25	412.455	424.871	446.468	204.244	543.029	364.231	404.618	463.5	398.091	331.498	319.528	445.5	765.75	278	317.455	242.447	430.87	273.261	271.44	249.384	427.541	201.07	381.385	178.924	316.5	322.5	403.8	243.243	388.214	358.573	275.188	262.4	258.12	414.833	354.214	203.214	292.15	132.034	191.176	193.167	349.89	318.053	268.188	421	208.44	152.705	361.545
31500	385.091	416.25	412.455	424.871	446.468	204.244	543.029	364.231	404.618	463.5	398.091	331.498	319.528	445.5	765.75	278	317.455	242.447	430.87	273.261	271.44	249.384	427.541	201.314	381.385	178.924	316.5	322.5	403.8	243.243	388.214	358.573	275.188	262.4	258.12	414.833	354.214	203.214	292.15	132.034	191.176	193.167	349.89	318.053	268.188	421	208.44	152.705	361.545
31564	385.091	416.25	412.455	424.871	446.468	204.244	543.029	364.231	404.618	463.5	398.091	331.498	319.528	445.5	765.75	278	317.455	242.447	430.87	273.261	271.44	249.384	427.541	201.654	381.385	178.924	316.5	322.5	403.8	243.243	388.214	358.573	275.188	262.4	258.12	414.833	354.214	203.214	292.15	132.034	191.176	193.167	349.89	318.053	268.188	421	208.44	152.705	361.545
31600	385.091	416.25	412.455	424.871	446.468	204.244	543.029	364.231	404.618	463.5	398.091	331.498	319.528	445.5	765.75	278	317.455	242.447	430.87	273.261	271.44	249.384	427.541	201.87	381.385	178.924	316.5	322.5	403.8	243.243	388.214	358.573	275.188	262.4	258.12	414.833	354.214	203.214	292.15	132.034	191.176	193.167	349.89	318.053	268.188	421	208.44	152.705	361.545
31624	385.091	416.25	412.455	424.871	446.468	204.244	543.029	364.231	404.618	463.5	398.091	331.498	319.528	445.5	765.75	278	317.455	242.447	430.87	273.261	271.44	249.384	427.541	201.898	381.385	178.924	316.5	322.5	403.8	243.243	388.214	358.573	275.188	262.4	258.12	414.833	354.214	203.214	292.15	132.034	191.176	193.167	349.89	318.053	268.188	421	208.44	152.705	361.545
31700	385.091	416.25	412.455	424.871	446.468	204.244	543.029	364.231	404.618	463.5	398.091	331.498	319.528	445.5	765.75	278	317.455	242.447	430.87	273.261	271.44	249.384	427.541	201.898	381.385	178.924	316.5	322.5	403.8	243.243	388.214	358.573	275.188	262.4	258.12	414.833	354.214	203.214	292.15	132.034	191.176	193.167	349.89	318.053	268.188	421	208.44	152.705	361.545
31800	385.091	416.25	412.455	424.871	446.468	204.244	543.029	364.231	404.618	463.5	398.091	331.498	319.528	445.5	765.75	278	317.455	242.447	430.87	273.261	271.44	249.384	427.541	202.173	381.385	178.924	316.5	322.5	403.8	243.243	388.214	358.573	275.188	262.4	258.12	414.833	354.214	203.214	292.15	132.034	191.176	193.167	349.89	318.053	268.188	421	208.44	152.705	361.545
31900	385.091	416.25	412.455	424.871	446.468	204.244	543.029	364.231	404.618	463.5	398.091	331.498	319.528	445.5	765.75	278	317.455	242.447	430.87	273.261	271.44	249.384	427.541	202.091	381.385	178.924	316.5	322.5	403.8	243.243	388.214	358.573	275.188	262.4	258.12	414.833	354.214	203.214	292.15	132.034	191.176	193.167	349.89	318.053	268.188	421	208.44	152.705	361.545
32000	385.091	416.25	412.455	424.871	446.468	204.244	543.029	364.231	404.618	463.5	398.091	331.498	319.528	445.5	765.75	278	317.455	242.447	430.87	273.261	271.44	249.384	427.541	202.715	381.385	178.924	316.5	322.5	403.8	243.243	388.214	358.573	275.188	262.4	258.12	414.833	354.214	203.214	292.15	132.034	191.176	193.167	349.89	318.053	268.188	421	208.44	152.705	361.545
32100	385.091	416.25	412.455	424.871	446.468	204.244	543.029	364.231	404.618	463.5	398.091	331.498	319.528	445.5	765.75	278	317.455	242.447	430.87	273.261	271.44	249.384	427.541	202.834	381.385	178.924	316.5	322.5	403.8	243.243	388.214	358.573	275.188	262.4	258.12	414.833	354.214	203.214	292.15	132.034	191.176	193.167	349.89	318.053	268.188	421	208.44	152.705	361.545
32200	385.091	416.25	412.455	424.871	446.468	204.244	543.029	364.231	404.618	463.5	398.091	331.498	319.528	445.5	765.75	278	317.455	242.447	430.87	273.261	271.44	249.384	427.541	202.898	381.385	178.924	316.5	322.5	403.8	243.243	388.214	358.573	275.188	262.4	258.12	414.833	354.214	203.214	292.15	132.034	191.176	193.167	349.89	318.053	268.188	421	208.44	152.705	361.545
32226	385.091	416.25	412.455	424.871	446.468	204.244	543.029	364.231	404.618	463.5	398.091	331.498	319.528	445.5	765.75	278	317.455	242.447	430.87	273.261	271.44	249.384	427.541	203.178	381.385	178.924	316.5	322.5	403.8	243.243	388.214	358.573	275.188	262.4	258.12	414.833	354.214	203.214	292.15	132.034	191.176	193.167	349.89	318.053	268.188	421	208.44	152.705	361.545
32300	385.091	416.25	412.455	424.871	446.468	204.244	543.029	364.231	404.618	463.5	398.091	331.498	319.528	445.5	765.75	278	317.455	242.447	430.87	273.261	271.44	249.384	427.541	203.465	381.385	178.924	316.5	322.5	403.8	243.243	388.214	358.573	275.188	262.4	258.12	414.833	354.214	203.214	292.15	132.034	191.176	193.167	349.89	318.053	268.188	421	208.44	152.705	361.545
32400	385.091	416.25	412.455	424.871	446.468	204.244	543.029	364.231	404.618	463.5	398.091	331.498	319.528	445.5	765.75	278	317.455	242.447	430.87	273.261	271.44	249.384	427.541	203.534	381.385	178.924	316.5	322.5	403.8	243.243	388.214	358.573	275.188	262.4	258.12	414.833	354.214	203.214	292.15	132.034	191.176	193.167	349.89	318.053	268.188	421	208.44	152.705	361.545
32500	385.091	416.25	412.455	424.871	446.468	204.244	543.029	364.231	404.618	463.5	398.091	331.498	319.528	445.5	765.75	278	317.455	242.447	430.87	273.261	271.44	249.384	427.541	203.65	381.385	178.924	316.5	322.5	403.8	243.243	388.214	358.573	275.188	262.4	258.12	414.833	354.214	203.214	292.15	132.034	191.176	193.167	349.89	318.053	268.188	421	208.44	152.705	361.545
32600	385.091	416.25	412.455	424.871	446.468	204.244	543.029	364.231	404.618	463.5	398.091	331.498	319.528	445.5	765.75	278	317.455	242.447	430.87	273.261	271.44	249.384	427.541	204.012	381.385	178.924	316.5	322.5	403.8	243.243	388.214	358.573	275.188	262.4	258.12	414.833	354.214	203.214	292.15	132.034	191.176	193.167	349.89	318.053	268.188	421	208.44	152.705	361.545
32700	385.091	416.25	412.455	424.871	446.468	204.244	543.029	364.231	404.618	463.5	398.091	331.498	319.528	445.5	765.75	278	317.455	242.447	430.87	273.261	271.44	249.384	427.541	204.346	381.385	178.924	316.5	322.5	403.8	243.243	388.214	358.573	275.188	262.4	258.12	414.833	354.214	203.214	292.15	132.034	191.176	193.167	349.89	318.053	268.188	421	208.44	152.705	361.545
32800	385.091	416.25	412.455	424.871	446.468	204.244	543.029	364.231	404.618	463.5	398.091	331.498	319.528	445.5	765.75	278	317.455	242.447	430.87	273.261	271.44	249.384	427.541	204.176	381.385	178.924	316.5	322.5	403.8	243.243	388.214	358.573	275.188	262.4	258.12	414.833	354.214	203.214	292.15	132.034	191.176	193.167	349.89	318.053	268.188	421	208.44	152.705	361.545
32900	385.091	416.25	412.455	424.871	446.468	204.244	543.029	364.231	404.618	463.5	398.091	331.498	319.528	445.5	765.75	278	317.455	242.447	430.87	273.261	271.44	249.384	427.541	204.299	381.385	178.924	316.5	322.5	403.8	243.243	388.214	358.573	275.188	262.4	258.12	414.833	354.214	203.214	292.15	132.034	191.176	193.167	349.89	318.053	268.188	421	208.44	152.705	361.545
33000	385.091	416.25	412.455	424.871	446.468	204.244	543.029	364.231	404.618	463.5	398.091	331.498	319.528	445.5	765.75	278	317.455	242.447	430.87	273.261	271.44	249.384	427.541	204.355	381.385	178.924	316.5	322.5	403.8	243.243	388.214	358.573	275.188	262.4	258.12	414.833	354.214	203.214	292.15	132.034	191.176	193.167	349.89	318.053	268.188	421	208.44	152.705	361.545
33100	385.091	416.25	412.455	424.871	446.468	204.244	543.029	364.231	404.618	463.5	398.091	331.498	319.528	445.5	765.75	278	317.455	242.447	430.87	273.261	271.44	249.384	427.541	204.738	381.385	178.924	316.5	322.5	403.8	243.243	388.214	358.573	275.188	262.4	258.12	414.833	354.214	203.214	292.15	132.034	191.176	193.167	349.89	318.053	268.188	421	208.44	152.705	361.545
33166	385.091	416.25	412.455	424.871	446.468	204.244	543.029	364.231	404.618	463.5	398.091	331.498	319.528	445.5	765.75	278	317.455	242.447	430.87	273.261	271.44	249.384	427.541	205.053	381.385	178.924	316.5	322.5	403.8	243.243	388.214	358.573	275.188	262.4	258.12	414.833	354.214	203.214	292.15	132.034	191.176	193.167	349.89	318.053	268.188	421	208.44	152.705	361.545
33200	385.091	416.25	412.455	424.871	446.468	204.244	543.029	364.231	404.618	463.5	398.091	331.498	319.528	445.5	765.75	278	317.455	242.447	430.87	273.261	271.44	249.384	427.541	205.053	381.385	178.924	316.5	322.5	403.8	243.243	388.214	358.573	275.188	262.4	258.12	414.833	354.214	203.214	292.15	132.034	191.176	193.167	349.89	318.053	268.188	421	208.44	152.705	361.545
33300	385.091	416.25	412.455	424.871	446.468	204.244	543.029	364.231	404.618	463.5	398.091	331.498	319.528	445.5	765.75	278	317.455	242.447	430.87	273.261	271.44	249.384	427.541	205.053	381.385	178.924	316.5	322.5	403.8	243.243	388.214	358.573	275.188	262.4	258.12	414.833	354.214	203.214	292.15	132.034	191.176	193.167	349.89	318.053	268.188	421	208.44	152.705	361.545
33400	385.091	416.25	412.455	424.871	446.468	204.244	543.029	364.231	404.618	463.5	398.091	331.498	319.528	445.5	765.75	278	317.455	242.447	430.87	273.261	271.44	249.384	427.541	205.053	381.385	178.924	316.5	322.5	403.8	243.243	388.214	358.573	275.188	262.4	258.12	414.833	354.214	203.214	292.15	132.034	191.176	193.167	349.89	318.053	268.188	421	208.44	152.705	361.545
33500	385.091	416.25	412.455	424.871	446.468	204.244	543.029	364.231	404.618	463.5	398.091	331.498	319.528	445.5	765.75	278	317.455	242.447	430.87	273.261	271.44	249.384	427.541	205.053	381.385	178.924	316.5	322.5	403.8	243.243	388.214	358.573	275.188	262.4	258.12	414.833	354.214	203.214	292.15	132.034	191.176	193.167	349.89	318.053	268.188	421	208.44	152.705	361.545
33600	385.091	416.25	412.455	424.871	446.468	204.244	543.029	364.231	404.618	463.5	398.091	331.498	319.528	445.5	765.75	278	317.455	242.447	430.87	273.261	271.44	249.384	427.541	205.053	381.385	178.924	316.5	322.5	403.8	243.243	388.214	358.573	275.188	262.4	258.12	414.833	354.214	203.214	292.15	132.034	191.176	193.167	349.89	318.053	268.188	421	208.44	152.705	361.545
33700	385.091	416.25	412.455	424.871	446.468	204.244	543.029	364.231	404.618	463.5	398.091	331.498	319.528	445.5	765.75	278	317.455	242.447	430.87	273.261	271.44	249.384	427.541	205.053	381.385	178.924	316.5	322.5	403.8	243.243	388.214	358.573	275.188	262.4	258.12	414.833	354.214	203.214	292.15	132.034	191.176	193.167	349.89	318.053	268.188	421	208.44	152.705	361.545
33800	385.091	416.25	412.455	424.871	446.468	204.244	543.029	364.231	404.618	463.5	398.091	331.498	319.528	445.5	765.75	278	317.455	242.447	430.87	273.261	271.44	249.384	427.541	205.053	381.385	178.924	316.5	322.5	403.8	243.243	388.214	358.573	275.188	262.4	258.12	414.833	354.214	203.214	292.15	132.034	191.176	193.167	349.89	318.053	268.188	421	208.44	152.705	361.545
33900	385.091	416.25	412.455	424.871	446.468	204.244	543.029	364.231	404.618	463.5	398.091	331.498	319.528	445.5	765.75	278	317.455	242.447	430.87	273.261	271.44	249.384	427.541	205.053	381.385	178.924	316.5	322.5	403.8	243.243	388.214	358.573	275.188	262.4	258.12	414.833	354.214	203.214	292.15	132.034	191.176	193.167	349.89	318.053	268.188	421	208.44	152.705	361.545
34000	385.091	416.25	412.455	424.871	446.468	204.244	543.029	364.231	404.618	463.5	398.091	331.498	319.528	445.5	765.75	278	317.455	242.447	430.87	273.261	271.44	249.384	427.541	205.053	381.385	178.924	316.5	322.5	403.8	243.243	388.214	358.573	275.188	262.4	258.12	414.833	354.214	203.214	292.15	132.034	191.176	193.167	349.89	318.053	268.188	421	208.44	152.705	361.545
34100	385.091	416.25	412.455	424.871	446.468	204.244	543.029	364.231	404.618	463.5	398.091	331.498	319.528	445.5	765.75	278	317.455	242.447	430.87	273.261	271.44	249.384	427.541	205.053	381.385	178.924	316.5	322.5	403.8	243.243	388.214	358.573	275.188	262.4	258.12	414.833	354.214	203.214	292.15	132.034	191.176	193.167	349.89	318.053	268.188	421	208.44	152.705	361.545
34200	385.091	416.25	412.455	424.871	446.468	204.244	543.029	364.231	404.618	463.5	398.091	331.498	319.528	445.5	765.75	278	317.455	242.447	430.87	273.261	271.44	249.384	427.541	205.053	381.385	178.924	316.5	322.5	403.8	243.243	388.214	358.573	275.188	262.4	258.12	414.833	354.214	203.214	292.15	132.034	191.176	193.167	349.89	318.053	268.188	421	208.44	152.705	361.545
34300	385.091	416.25	412.455	424.871	446.468	204.244	543.029	364.231	404.618	463.5	398.091	331.498	319.528	445.5	765.75	278	317.455	242.447	430.87	273.261	271.44	249.384	427.541	205.053	381.385	178.924	316.5	322.5	403.8	243.243	388.214	358.573	275.188	262.4	258.12	414.833	354.214	203.214	292.15	132.034	191.176	193.167	349.89	318.053	268.188	421	208.44	152.705	361.545
34400	385.091	416.25	412.455	424.871	446.468	204.244	543.029	364.231	404.618	463.5	398.091	331.498	319.528	445.5	765.75	278	317.455	242.447	430.87	273.261	271.44	249.384	427.541	205.053	381.385	178.924	316.5	322.5	403.8	243.243	388.214	358.573	275.188	262.4	258.12	414.833	354.214	203.214	292.15	132.034	191.176	193.167	349.89	318.053	268.188	421	208.44	152.705	361.545
34500	385.091	416.25	412.455	424.871	446.468	204.244	543.029	364.231	404.618	463.5	398.091	331.498	319.528	445.5	765.75	278	317.455	242.447	430.87	273.261	271.44	249.384	427.541	205.053	381.385	178.924	316.5	322.5	403.8	243.243	388.214	358.573	275.188	262.4	258.12	414.833	354.214	203.214	292.15	132.034	191.176	193.167	349.89	318.053	268.188	421	208.44	152.705	361.545
34600	385.091	416.25	412.455	424.871	446.468	204.244	543.029	364.231	404.618	463.5	398.091	331.498	319.528	445.5	765.75	278	317.455	242.447	430.87	273.261	271.44	249.384	427.541	205.053	381.385	178.924	316.5	322.5	403.8	243.243	388.214	358.573	275.188	262.4	258.12	414.833	354.214	203.214	292.15	132.034	191.176	193.167	349.89	318.053	268.188	421	208.44	152.705	361.545
34700	385.091	416.25	412.455	424.871	446.468	204.244	543.029	364.231	404.618	463.5	398.091	331.498	319.528	445.5	765.75	278	317.455	242.447	430.87	273.261	271.44	249.384	427.541	205.053	381.385	178.924	316.5	322.5	403.8	243.243	388.214	358.573	275.188	262.4	258.12	414.833	354.214	203.214	292.15	132.034	191.176	193.167	349.89	318.053	268.188	421	208.44	152.705	361.545
34753	385.091	416.25	412.455	424.871	446.468	204.244	543.029	364.231	404.618	463.5	398.091	331.498	319.528	445.5	765.75	278	317.455	242.447	430.87	273.261	271.44	249.384	427.541	205.053	381.385	178.924	316.5	322.5	403.8	243.243	388.214	358.573	275.188	262.4	258.12	414.833	354.214	203.214	292.15	132.034	191.176	193.167	349.89	318.053	268.188	421	208.44	152.705	361.545
Mothur gave NA's when no new OTUs were identified after sampling more contigs. For each sample in the table above, we replaced the NA's with the maximum number of OTUs identified.
[truncated: 53 more columns]
