# Supplementary material for: The Bacterial Community Diversity of Bathroom Hot Tap Water Was Significantly Lower Than That of Cold Tap and Shower Water
Source: Front Microbiol. 2021 Apr 23;12:625324. doi: 10.3389/fmicb.2021.625324 (PMC8102780; doi:10.3389/fmicb.2021.625324)
Supplement: Supplementary file 1 [file Presentation_1.zip › Supplementary material for the Proof/Tables S8 (phyla) and S9 (families).xlsx]

## Sheet: Table S8-Phyla of OTUs
Phylum	Times observed for all water samples*
Proteobacteria	2499
Actinobacteria	497
Bacteroidetes	233
Cyanobacteria	197
Firmicutes	159
Planctomycetes	56
Bacteria_unclassified	49
Acidobacteria	25
Verrucomicrobia	22
Epsilonbacteraeota	14
Gemmatimonadetes	14
Chlamydiae	13
Dependentiae	11
Chloroflexi	8
Fusobacteria	8
Nitrospirae	4
Armatimonadetes	3
Spirochaetes	2
Synergistetes	2
Deinococcus-Thermus	1
Elusimicrobia	1
Patescibacteria	1
Schekmanbacteria	1
WPS-2	1
Numer of OTUs for all water samples =		3821
*: Number of OTUs (from all water samples) classified to each phylum.

## Sheet: Table S9-Families of OTUs
Rank ID	Family	Times observed for all water samples*
0.1.19.3.4.3	Burkholderiaceae	545
0.1.19.1.18.1	Sphingomonadaceae	500
0.1.19.1.2.1	Alphaproteobacteria_unclassified	190
0.1.2.2.4.2	Corynebacteriales_unclassified	181
0.1.2.2.4.4	Mycobacteriaceae	181
0.1.8.2.4.1	Obscuribacterales_fa	174
0.1.19.1.13.10	Xanthobacteraceae	167
0.1.5.1.3.1	Chitinophagaceae	121
0.1.19.1.13.1	Beijerinckiaceae	121
0.1.19.3.19.1	Moraxellaceae	108
0.1.19.1.3.1	Azospirillaceae	71
0.1.19.1.13.8	Rhizobiales_unclassified	66
0.1.19.3.4.2	Betaproteobacteriales_unclassified	66
0.1.19.3.13.1	Gammaproteobacteria_unclassified	65
0.1.5.1.5.3	Weeksellaceae	54
0.1.19.3.4.9	Rhodocyclaceae	54
0.1.19.3.19.2	Pseudomonadaceae	51
0.1.4.1.1.1	Bacteria_unclassified	49
0.1.19.1.5.1	Caulobacteraceae	44
0.1.19.3.23.2	Xanthomonadaceae	36
0.1.18.3.1.1	Gemmataceae	31
0.1.19.3.4.12	TRA3-20	27
0.1.19.1.1.1	Acetobacteraceae	26
0.1.19.1.12.1	Reyranellaceae	25
0.1.19.1.13.3	Hyphomicrobiaceae	24
0.1.2.2.4.1	Corynebacteriaceae	20
0.1.19.1.14.1	Rhodobacteraceae	20
0.1.13.1.1.8	Paenibacillaceae	19
0.1.19.1.13.6	Rhizobiaceae	18
0.1.19.3.4.6	Methylophilaceae	18
0.1.19.3.16.1	Legionellaceae	17
0.1.2.2.6.6	Micrococcaceae	16
0.1.12.1.1.1	Campylobacteraceae	14
0.1.15.1.1.1	Gemmatimonadaceae	14
0.1.19.3.1.1	Acidithiobacillaceae	13
0.1.19.1.5.2	Hyphomonadaceae	12
0.1.19.3.4.8	Nitrosomonadaceae	12
0.1.19.3.10.1	Enterobacteriaceae	12
0.1.19.4.1.1	Proteobacteria_unclassified	12
0.1.13.1.1.3	Bacillales_unclassified	11
0.1.13.2.1.6	Lachnospiraceae	11
0.1.13.2.1.9	Ruminococcaceae	11
0.1.19.1.11.1	Parvibaculaceae	11
0.1.2.2.6.5	Microbacteriaceae	10
0.1.5.1.6.2	Sphingobacteriaceae	10
0.1.13.1.1.2	Bacillaceae	10
0.1.19.1.5.3	Parvularculaceae	10
0.1.19.2.1.2	Bdellovibrionaceae	10
0.1.19.3.20.1	Solimonadaceae	10
0.1.19.3.23.1	Rhodanobacteraceae	10
0.1.2.2.8.1	Nocardioidaceae	9
0.1.13.2.1.7	Peptococcaceae	9
0.1.2.2.2.1	Actinomycetaceae	8
0.1.5.1.5.2	Flavobacteriaceae	8
0.1.6.1.1.1	Chlamydiales_unclassified	8
0.1.13.1.3.2	Carnobacteriaceae	8
0.1.13.2.1.3	Family_XI	8
0.1.19.1.10.1	Paracaedibacteraceae	8
0.1.19.1.13.7	Rhizobiales_Incertae_Sedis	8
0.1.1.5.1.1	Subgroup_6_fa	7
0.1.2.2.1.1	Actinobacteria_unclassified	7
0.1.5.1.1.5	Prevotellaceae	7
0.1.13.1.3.6	Streptococcaceae	7
0.1.18.3.3.1	Pirellulaceae	7
0.1.19.2.1.1	Bacteriovoracaceae	7
0.1.1.1.2.1	Solibacteraceae_(Subgroup_3)	6
0.1.1.2.2.1	Blastocatellaceae	6
0.1.5.1.1.4	Porphyromonadaceae	6
0.1.5.1.4.4	Microscillaceae	6
0.1.8.2.3.1	Melainabacteria_unclassified	6
0.1.13.1.1.9	Planococcaceae	6
0.1.13.1.3.4	Lactobacillaceae	6
0.1.13.2.1.1	Clostridiaceae_1	6
0.1.19.1.7.1	Holosporaceae	6
0.1.19.1.17.1	Sneathiellaceae	6
0.1.19.3.4.7	Neisseriaceae	6
0.1.2.2.4.5	Nocardiaceae	5
0.1.5.1.4.5	Spirosomaceae	5
0.1.10.1.1.2	Babeliales_unclassified	5
0.1.13.1.1.1	Alicyclobacillaceae	5
0.1.13.2.1.5	Heliobacteriaceae	5
0.1.13.2.1.8	Peptostreptococcaceae	5
0.1.14.1.1.2	Leptotrichiaceae	5
0.1.19.1.13.2	Devosiaceae	5
0.1.19.1.15.3	uncultured	5
0.1.19.3.18.1	Pasteurellaceae	5
0.1.23.1.2.2	Puniceicoccaceae	5
0.1.2.2.6.7	Micrococcales_unclassified	4
0.1.2.8.2.1	67-14	4
0.1.5.1.6.3	env.OPS_17	4
0.1.8.1.1.1	Cyanobacteria_unclassified	4
0.1.13.1.1.10	Staphylococcaceae	4
0.1.13.1.2.1	Bacilli_unclassified	4
0.1.13.4.1.1	Veillonellaceae	4
0.1.16.1.1.1	Nitrospiraceae	4
0.1.19.3.22.1	Vibrionaceae	4
0.1.23.1.1.3	Xiphinematobacteraceae	4
0.1.23.1.2.1	Opitutaceae	4
0.1.2.2.4.3	Dietziaceae	3
0.1.2.2.6.8	Promicromonosporaceae	3
0.1.2.2.8.2	Propionibacteriaceae	3
0.1.2.2.9.1	Pseudonocardiaceae	3
0.1.2.8.1.1	Gaiellaceae	3
0.1.2.8.2.2	Solirubrobacteraceae	3
0.1.6.1.1.3	Simkaniaceae	3
0.1.7.4.1.1	KD4-96_fa	3
0.1.8.2.2.1	Gastranaerophilales_fa	3
0.1.8.3.2.1	Oxyphotobacteria_unclassified	3
0.1.10.1.1.4	Vermiphilaceae	3
0.1.13.1.3.1	Aerococcaceae	3
0.1.13.2.1.2	Clostridiales_unclassified	3
0.1.14.1.1.1	Fusobacteriaceae	3
0.1.18.2.1.1	Phycisphaeraceae	3
0.1.18.3.2.1	Isosphaeraceae	3
0.1.18.3.4.1	Planctomycetales_unclassified	3
0.1.19.1.13.5	Pleomorphomonadaceae	3
0.1.19.1.16.3	SM2D12	3
0.1.19.3.3.1	Alteromonadaceae	3
0.1.19.3.4.10	SC-I-84	3
0.1.19.3.7.1	Coxiellaceae	3
0.1.23.1.3.1	Pedosphaeraceae	3
0.1.2.1.1.1	uncultured	2
0.1.2.2.3.1	Bifidobacteriaceae	2
0.1.2.2.5.2	Frankiaceae	2
0.1.2.2.5.4	Nakamurellaceae	2
0.1.2.2.6.1	Brevibacteriaceae	2
0.1.2.2.6.3	Dermacoccaceae	2
0.1.2.4.1.1	Atopobiaceae	2
0.1.2.5.1.1	MB-A2-108_fa	2
0.1.2.7.1.1	Rubrobacteriaceae	2
0.1.2.8.1.2	uncultured	2
0.1.3.1.1.1	Fimbriimonadaceae	2
0.1.5.1.1.6	Tannerellaceae	2
0.1.6.1.1.2	Parachlamydiaceae	2
0.1.7.2.1.1	JG30-KF-CM45	2
0.1.8.2.5.1	Vampirovibrionales_fa	2
0.1.8.3.1.2	Nostocaceae	2
0.1.10.1.1.3	UBA12409	2
0.1.13.1.3.5	Leuconostocaceae	2
0.1.13.2.1.4	Family_XIII	2
0.1.13.3.1.1	Erysipelotrichaceae	2
0.1.18.1.1.1	OM190_fa	2
0.1.18.3.4.3	Schlesneriaceae	2
0.1.18.3.5.1	uncultured_fa	2
0.1.19.1.9.1	Micropepsaceae	2
0.1.19.1.16.2	Rickettsiaceae	2
0.1.19.1.20.1	uncultured_fa	2
0.1.19.2.3.1	Desulfarculaceae	2
0.1.19.2.8.1	RCP2-54_fa	2
0.1.19.3.4.5	Hydrogenophilaceae	2
0.1.19.3.4.11	Sulfuricellaceae	2
0.1.19.3.6.3	Porticoccaceae	2
0.1.19.3.15.1	Immundisolibacteraceae	2
0.1.19.3.17.1	Halomonadaceae	2
0.1.22.1.1.1	Synergistaceae	2
0.1.23.1.1.1	Chthoniobacteraceae	2
0.1.23.1.4.2	Verrucomicrobiaceae	2
0.1.1.1.1.1	Koribacteraceae	1
0.1.1.1.3.1	Subgroup_2_fa	1
0.1.1.2.1.1	11-24_fa	1
0.1.1.3.1.1	Subgroup_7_fa	1
0.1.1.4.1.1	Subgroup_17_fa	1
0.1.1.5.2.1	Unknown_Family	1
0.1.2.2.5.1	Acidothermaceae	1
0.1.2.2.5.3	Geodermatophilaceae	1
0.1.2.2.5.5	uncultured	1
0.1.2.2.6.2	Dermabacteraceae	1
0.1.2.2.6.4	Intrasporangiaceae	1
0.1.2.2.7.1	PeM15_fa	1
0.1.2.2.10.1	Nocardiopsaceae	1
0.1.2.2.10.2	Thermomonosporaceae	1
0.1.2.3.1.1	Actinobacteria_unclassified	1
0.1.2.4.1.2	Coriobacteriales_Incertae_Sedis	1
0.1.2.4.1.3	Coriobacteriales_unclassified	1
0.1.2.4.1.4	Eggerthellaceae	1
0.1.2.6.1.1	Euzebyaceae	1
0.1.2.8.2.3	Solirubrobacterales_unclassified	1
0.1.3.2.1.1	uncultured_fa	1
0.1.5.1.1.1	Bacteroidaceae	1
0.1.5.1.1.2	Dysgonomonadaceae	1
0.1.5.1.1.3	F082	1
0.1.5.1.2.1	Bacteroidia_unclassified	1
0.1.5.1.3.2	Saprospiraceae	1
0.1.5.1.4.1	Amoebophilaceae	1
0.1.5.1.4.2	Cytophagaceae	1
0.1.5.1.4.3	Hymenobacteraceae	1
0.1.5.1.5.1	Crocinitomicaceae	1
0.1.5.1.6.1	AKYH767	1
0.1.7.1.1.1	Caldilineaceae	1
0.1.7.1.2.1	SJA-15_fa	1
0.1.7.3.1.1	Gitt-GS-136_fa	1
0.1.8.2.1.1	Caenarcaniphilales_fa	1
0.1.8.3.1.1	Chroococcidiopsaceae	1
0.1.8.4.1.1	Sericytochromatia_fa	1
0.1.9.1.1.1	Thermaceae	1
0.1.10.1.1.1	Babeliaceae	1
0.1.11.1.1.1	Lineage_IV_fa	1
0.1.13.1.1.4	Family_X	1
0.1.13.1.1.5	Family_XI	1
0.1.13.1.1.6	Family_XII	1
0.1.13.1.1.7	Listeriaceae	1
0.1.13.1.1.11	Thermoactinomycetaceae	1
0.1.13.1.1.12	uncultured	1
0.1.13.1.3.3	Enterococcaceae	1
0.1.13.2.2.1	Family_III	1
0.1.17.1.1.1	Candidatus_Nomurabacteria_fa	1
0.1.18.2.2.1	WD2101_soil_group	1
0.1.18.3.4.2	Rubinisphaeraceae	1
0.1.18.3.4.4	uncultured	1
0.1.19.1.4.1	Caedibacteraceae	1
0.1.19.1.6.1	Dongiaceae	1
0.1.19.1.8.1	uncultured	1
0.1.19.1.13.4	Kaistiaceae	1
0.1.19.1.13.9	Rhodomicrobiaceae	1
0.1.19.1.15.1	Rhodospirillaceae	1
0.1.19.1.15.2	Rhodospirillales_unclassified	1
0.1.19.1.16.1	Midichloriaceae	1
0.1.19.1.19.1	uncultured	1
0.1.19.2.2.1	Deltaproteobacteria_unclassified	1
0.1.19.2.4.1	Geobacteraceae	1
0.1.19.2.5.1	MBNT15_fa	1
0.1.19.2.6.1	Haliangiaceae	1
0.1.19.2.6.2	Polyangiaceae	1
0.1.19.2.7.1	0319-6G20	1
0.1.19.2.7.2	Oligoflexaceae	1
0.1.19.2.9.1	Syntrophobacteraceae	1
0.1.19.3.2.1	Aeromonadaceae	1
0.1.19.3.3.2	Shewanellaceae	1
0.1.19.3.4.1	B1-7BS	1
0.1.19.3.4.4	Gallionellaceae	1
0.1.19.3.5.1	Cardiobacteriaceae	1
0.1.19.3.6.1	Cellvibrionaceae	1
0.1.19.3.6.2	Cellvibrionales_unclassified	1
0.1.19.3.8.1	Diplorickettsiaceae	1
0.1.19.3.9.1	EV818SWSAP88_fa	1
0.1.19.3.11.1	Ga0077536_fa	1
0.1.19.3.12.1	Unknown_Family	1
0.1.19.3.14.1	Halothiobacillaceae	1
0.1.19.3.17.2	Marinomonadaceae	1
0.1.19.3.19.3	Pseudomonadales_unclassified	1
0.1.19.3.21.1	Steroidobacteraceae	1
0.1.19.3.23.3	Xanthomonadales_unclassified	1
0.1.20.1.1.1	Schekmanbacteria_fa	1
0.1.21.1.1.1	Leptospiraceae	1
0.1.21.2.1.1	Spirochaetaceae	1
0.1.23.1.1.2	Chthoniobacterales_unclassified	1
0.1.23.1.4.1	Rubritaleaceae	1
0.1.24.1.1.1	WPS-2_fa	1
	Numer of OTUs for all water samples =	3821
*: Number of OTUs (from all water samples) classified to each family.
IDs for higher ranks
Rank ID	Taxonomy
0.1	Bacteria
0.1.1	Acidobacteria
0.1.2	Actinobacteria
0.1.3	Armatimonadetes
0.1.4	Bacteria_unclassified
0.1.5	Bacteroidetes
0.1.6	Chlamydiae
0.1.7	Chloroflexi
0.1.8	Cyanobacteria
0.1.9	Deinococcus-Thermus
0.1.10	Dependentiae
0.1.11	Elusimicrobia
0.1.12	Epsilonbacteraeota
0.1.13	Firmicutes
0.1.14	Fusobacteria
0.1.15	Gemmatimonadetes
0.1.16	Nitrospirae
0.1.17	Patescibacteria
0.1.18	Planctomycetes
0.1.19	Proteobacteria
0.1.20	Schekmanbacteria
0.1.21	Spirochaetes
0.1.22	Synergistetes
0.1.23	Verrucomicrobia
0.1.24	WPS-2
0.1.1.1	Acidobacteriia
0.1.1.2	Blastocatellia_(Subgroup_4)
0.1.1.3	Holophagae
0.1.1.4	Subgroup_17
0.1.1.5	Subgroup_6
0.1.2.1	Acidimicrobiia
0.1.2.2	Actinobacteria
0.1.2.3	Actinobacteria_unclassified
0.1.2.4	Coriobacteriia
0.1.2.5	MB-A2-108
0.1.2.6	Nitriliruptoria
0.1.2.7	Rubrobacteria
0.1.2.8	Thermoleophilia
0.1.3.1	Fimbriimonadia
0.1.3.2	uncultured
0.1.4.1	Bacteria_unclassified
0.1.5.1	Bacteroidia
0.1.6.1	Chlamydiae
0.1.7.1	Anaerolineae
0.1.7.2	Chloroflexia
0.1.7.3	Gitt-GS-136
0.1.7.4	KD4-96
0.1.8.1	Cyanobacteria_unclassified
0.1.8.2	Melainabacteria
0.1.8.3	Oxyphotobacteria
0.1.8.4	Sericytochromatia
0.1.9.1	Deinococci
0.1.10.1	Babeliae
0.1.11.1	Elusimicrobia
0.1.12.1	Campylobacteria
0.1.13.1	Bacilli
0.1.13.2	Clostridia
0.1.13.3	Erysipelotrichia
0.1.13.4	Negativicutes
0.1.14.1	Fusobacteriia
0.1.15.1	Gemmatimonadetes
0.1.16.1	Nitrospira
0.1.17.1	Parcubacteria
0.1.18.1	OM190
0.1.18.2	Phycisphaerae
0.1.18.3	Planctomycetacia
0.1.19.1	Alphaproteobacteria
0.1.19.2	Deltaproteobacteria
0.1.19.3	Gammaproteobacteria
0.1.19.4	Proteobacteria_unclassified
0.1.20.1	Schekmanbacteria_cl
0.1.21.1	Leptospirae
0.1.21.2	Spirochaetia
0.1.22.1	Synergistia
0.1.23.1	Verrucomicrobiae
0.1.24.1	WPS-2_cl
0.1.1.1.1	Acidobacteriales
0.1.1.1.2	Solibacterales
0.1.1.1.3	Subgroup_2
0.1.1.2.1	43793
0.1.1.2.2	Blastocatellales
0.1.1.3.1	Subgroup_7
0.1.1.4.1	Subgroup_17_or
0.1.1.5.1	Subgroup_6_or
0.1.1.5.2	Unknown_Order
0.1.2.1.1	Microtrichales
0.1.2.2.1	Actinobacteria_unclassified
0.1.2.2.2	Actinomycetales
0.1.2.2.3	Bifidobacteriales
0.1.2.2.4	Corynebacteriales
0.1.2.2.5	Frankiales
0.1.2.2.6	Micrococcales
0.1.2.2.7	PeM15
0.1.2.2.8	Propionibacteriales
0.1.2.2.9	Pseudonocardiales
0.1.2.2.10	Streptosporangiales
0.1.2.3.1	Actinobacteria_unclassified
0.1.2.4.1	Coriobacteriales
0.1.2.5.1	MB-A2-108_or
0.1.2.6.1	Euzebyales
0.1.2.7.1	Rubrobacterales
0.1.2.8.1	Gaiellales
0.1.2.8.2	Solirubrobacterales
0.1.3.1.1	Fimbriimonadales
0.1.3.2.1	uncultured_or
0.1.4.1.1	Bacteria_unclassified
0.1.5.1.1	Bacteroidales
0.1.5.1.2	Bacteroidia_unclassified
0.1.5.1.3	Chitinophagales
0.1.5.1.4	Cytophagales
0.1.5.1.5	Flavobacteriales
0.1.5.1.6	Sphingobacteriales
0.1.6.1.1	Chlamydiales
0.1.7.1.1	Caldilineales
0.1.7.1.2	SJA-15
0.1.7.2.1	Thermomicrobiales
0.1.7.3.1	Gitt-GS-136_or
0.1.7.4.1	KD4-96_or
0.1.8.1.1	Cyanobacteria_unclassified
0.1.8.2.1	Caenarcaniphilales
0.1.8.2.2	Gastranaerophilales
0.1.8.2.3	Melainabacteria_unclassified
0.1.8.2.4	Obscuribacterales
0.1.8.2.5	Vampirovibrionales
0.1.8.3.1	Nostocales
0.1.8.3.2	Oxyphotobacteria_unclassified
0.1.8.4.1	Sericytochromatia_or
0.1.9.1.1	Thermales
0.1.10.1.1	Babeliales
0.1.11.1.1	Lineage_IV
0.1.12.1.1	Campylobacterales
0.1.13.1.1	Bacillales
0.1.13.1.2	Bacilli_unclassified
0.1.13.1.3	Lactobacillales
0.1.13.2.1	Clostridiales
0.1.13.2.2	Thermoanaerobacterales
0.1.13.3.1	Erysipelotrichales
0.1.13.4.1	Selenomonadales
0.1.14.1.1	Fusobacteriales
0.1.15.1.1	Gemmatimonadales
0.1.16.1.1	Nitrospirales
0.1.17.1.1	Candidatus_Nomurabacteria
0.1.18.1.1	OM190_or
0.1.18.2.1	Phycisphaerales
0.1.18.2.2	Tepidisphaerales
0.1.18.3.1	Gemmatales
0.1.18.3.2	Isosphaerales
0.1.18.3.3	Pirellulales
0.1.18.3.4	Planctomycetales
0.1.18.3.5	uncultured
0.1.19.1.1	Acetobacterales
0.1.19.1.2	Alphaproteobacteria_unclassified
0.1.19.1.3	Azospirillales
0.1.19.1.4	Caedibacterales
0.1.19.1.5	Caulobacterales
0.1.19.1.6	Dongiales
0.1.19.1.7	Holosporales
0.1.19.1.8	Micavibrionales
0.1.19.1.9	Micropepsales
0.1.19.1.10	Paracaedibacterales
0.1.19.1.11	Parvibaculales
0.1.19.1.12	Reyranellales
0.1.19.1.13	Rhizobiales
0.1.19.1.14	Rhodobacterales
0.1.19.1.15	Rhodospirillales
0.1.19.1.16	Rickettsiales
0.1.19.1.17	Sneathiellales
0.1.19.1.18	Sphingomonadales
0.1.19.1.19	Thalassobaculales
0.1.19.1.20	uncultured
0.1.19.2.1	Bdellovibrionales
0.1.19.2.2	Deltaproteobacteria_unclassified
0.1.19.2.3	Desulfarculales
0.1.19.2.4	Desulfuromonadales
0.1.19.2.5	MBNT15
0.1.19.2.6	Myxococcales
0.1.19.2.7	Oligoflexales
0.1.19.2.8	RCP2-54
0.1.19.2.9	Syntrophobacterales
0.1.19.3.1	Acidithiobacillales
0.1.19.3.2	Aeromonadales
0.1.19.3.3	Alteromonadales
0.1.19.3.4	Betaproteobacteriales
0.1.19.3.5	Cardiobacteriales
0.1.19.3.6	Cellvibrionales
0.1.19.3.7	Coxiellales
0.1.19.3.8	Diplorickettsiales
0.1.19.3.9	EV818SWSAP88
0.1.19.3.10	Enterobacteriales
0.1.19.3.11	Ga0077536
0.1.19.3.12	Gammaproteobacteria_Incertae_Sedis
0.1.19.3.13	Gammaproteobacteria_unclassified
0.1.19.3.14	Halothiobacillales
0.1.19.3.15	Immundisolibacterales
0.1.19.3.16	Legionellales
0.1.19.3.17	Oceanospirillales
0.1.19.3.18	Pasteurellales
0.1.19.3.19	Pseudomonadales
0.1.19.3.20	Salinisphaerales
0.1.19.3.21	Steroidobacterales
0.1.19.3.22	Vibrionales
0.1.19.3.23	Xanthomonadales
0.1.19.4.1	Proteobacteria_unclassified
0.1.20.1.1	Schekmanbacteria_or
0.1.21.1.1	Leptospirales
0.1.21.2.1	Spirochaetales
0.1.22.1.1	Synergistales
0.1.23.1.1	Chthoniobacterales
0.1.23.1.2	Opitutales
0.1.23.1.3	Pedosphaerales
0.1.23.1.4	Verrucomicrobiales
0.1.24.1.1	WPS-2_or
